# Supplementary material for: {2,2′-[5-Bromo­pyridine-2,3-diylbis(nitrilo­methyl­idyne)]diphenolato}chlorido(dimethyl­formamide)manganese(III)
Source: Acta Crystallogr Sect E Struct Rep Online. 2009 Nov 25;65(Pt 12):m1671. doi: 10.1107/S1600536809049484 (PMC2972037; doi:10.1107/S1600536809049484)
Supplement: Supplementary file 1 [file e-65-m1671-sup1.cif]

##############################################################################
###                                                                        ###
###        Electronic paper (Acta Crystallographica Section E)             ###
###                                                                        ###
##############################################################################
#                                                                            #
# This CIF contains the data in a paper accepted for publication in Acta     #
# Crystallographica Section E. It conforms to the requirements of Notes      #
# for Authors for Section E, and has been peer reviewed under the auspices   #
# of the IUCr Commission on Journals.                                        #
#                                                                            #
# Full details of the Crystallographic Information File format               #
# are given in the paper "The Crystallographic Information File (CIF):       #
# a New Standard Archive File for Crystallography" by S. R. Hall, F. H.      #
# Allen and I. D. Brown [Acta Cryst. (1991), A47, 655-685].                  #
#                                                                            #
# The current version of the core CIF dictionary is obtainable from          #
# ftp://ftp.iucr.org/pub/cif_core.dic. The current version number is 2.4.    #
#                                                                            #
# Software is freely available for graphical display of the structure(s) in  #
# this CIF.  For information consult the CIF home page http://www.iucr.org/  #
# cif/home.html                                                              #
#                                                                            #
# This file may be used for bona fide research purposes within the           #
# scientific community so long as proper attribution is given to the journal # 
# article from which it was obtained.                                        #
#                                                                            #
##############################################################################
                                             
data_I
_audit_creation_method     SHELXL-97
_chemical_name_systematic
;
{2,2'-[5-Bromopyridine-2,3-diylbis(nitrilomethylidyne)]diphenolato}
chlorido(dimethylformamide)manganese(III)
;
_chemical_name_common     ?
_chemical_formula_moiety     'C22 H19 Br Cl Mn N4 O3'
_chemical_formula_sum     'C22 H19 Br Cl Mn N4 O3'
_chemical_formula_iupac     '[Mn (C19 H12 Br N3 O2) Cl (C3 H7 N O)]'
_chemical_formula_weight     557.71
_chemical_melting_point     ?
_symmetry_cell_setting     monoclinic
_symmetry_space_group_name_H-M     'P 21/c'
_symmetry_space_group_name_Hall     '-P 2ybc'
loop_
    _symmetry_equiv_pos_as_xyz
    'x, y, z'
    '-x, y+1/2, -z+1/2'
    '-x, -y, -z'
    'x, -y-1/2, z-1/2'
_cell_length_a     13.2834(11)
_cell_length_b     15.4971(13)
_cell_length_c     12.2314(11)
_cell_angle_alpha     90.00
_cell_angle_beta     117.1430(10)
_cell_angle_gamma     90.00
_cell_volume     2240.6(3)
_cell_formula_units_Z     4
_cell_measurement_reflns_used     2012
_cell_measurement_theta_min     2.128
_cell_measurement_theta_max     26.712
_cell_measurement_temperature     293(2)
_exptl_crystal_description     block
_exptl_crystal_colour     dark-brown
_exptl_crystal_size_max     0.31
_exptl_crystal_size_mid     0.21
_exptl_crystal_size_min     0.19
_exptl_crystal_density_diffrn     1.653
_exptl_crystal_density_meas     ?
_exptl_crystal_density_method     'not measured'
_exptl_crystal_F_000     1120
_exptl_absorpt_coefficient_mu     2.524
_exptl_absorpt_correction_type     multi-scan
_exptl_absorpt_process_details     '(SADABS; Sheldrick, 2008a)'
_exptl_absorpt_correction_T_min     0.5083
_exptl_absorpt_correction_T_max     0.6456
_exptl_special_details
;
;
_diffrn_ambient_temperature     293(2)
_diffrn_radiation_type     MoK\a
_diffrn_radiation_wavelength     0.71073
_diffrn_radiation_source     'fine-focus sealed tube'
_diffrn_radiation_monochromator     graphite
_diffrn_measurement_device_type     'Bruker APEXII CCD area-detector'
_diffrn_measurement_method     '\f and \w scans'
_diffrn_detector_area_resol_mean     ?
_diffrn_reflns_number     10906
_diffrn_reflns_av_R_equivalents     0.0217
_diffrn_reflns_av_sigmaI/netI     0.0272
_diffrn_reflns_theta_min     2.17
_diffrn_reflns_theta_max     25.01
_diffrn_reflns_theta_full     25.01
_diffrn_measured_fraction_theta_max     0.997
_diffrn_measured_fraction_theta_full     0.997
_diffrn_reflns_limit_h_min     -15
_diffrn_reflns_limit_h_max     15
_diffrn_reflns_limit_k_min     -13
_diffrn_reflns_limit_k_max     18
_diffrn_reflns_limit_l_min     -14
_diffrn_reflns_limit_l_max     13
_diffrn_standards_number     ?
_diffrn_standards_interval_count     ?
_diffrn_standards_interval_time     ?
_diffrn_standards_decay_%     ?
_refine_special_details
;
Refinement of <i>F</i>^2^ against ALL reflections. The weighted <i>R</i>-factor
<i>wR</i> and goodness of fit <i>S</i> are based on <i>F</i>^2^, conventional
<i>R</i>-factors <i>R</i> are based on <i>F</i>, with <i>F</i> set to zero for
negative <i>F</i>^2^. The threshold expression of <i>F</i>^2^ >
\s(<i>F</i>^2^) is used only for calculating <i>R</i>-factors(gt) <i>etc</i>.
and is not relevant to the choice of reflections for refinement.
<i>R</i>-factors based on <i>F</i>^2^ are statistically about twice as large
as those based on <i>F</i>, and <i>R</i>- factors based on ALL data will be
even larger.
;
_reflns_number_total     3945
_reflns_number_gt     3238
_reflns_threshold_expression     I>2sigma(I)
_refine_ls_structure_factor_coef     Fsqd
_refine_ls_matrix_type     full
_refine_ls_R_factor_all     0.0501
_refine_ls_R_factor_gt     0.0387
_refine_ls_wR_factor_gt     0.1088
_refine_ls_wR_factor_ref     0.1163
_refine_ls_goodness_of_fit_ref     1.057
_refine_ls_restrained_S_all     1.057
_refine_ls_number_reflns     3945
_refine_ls_number_parameters     291
_refine_ls_number_restraints     0
_refine_ls_hydrogen_treatment     constr
_refine_ls_weighting_scheme     calc
_refine_ls_weighting_details
         'calc w=1/[\s^2^(Fo^2^)+(0.0643P)^2^+1.7733P] where P=(Fo^2^+2Fc^2^)/3'
_atom_sites_solution_hydrogens     geom
_atom_sites_solution_primary     direct
_atom_sites_solution_secondary     difmap
_refine_ls_shift/su_max     0.001
_refine_ls_shift/su_mean     0.000
_refine_diff_density_max     1.301
_refine_diff_density_min     -0.516
_refine_ls_extinction_method     none
_refine_ls_extinction_coef     ?
loop_
    _atom_type_symbol
    _atom_type_description
    _atom_type_scat_dispersion_real
    _atom_type_scat_dispersion_imag
    _atom_type_scat_source
    'C' 'C' 0.0033 0.0016
                         'International Tables Vol C Tables 4.2.6.8 and 6.1.1.4'
    'H' 'H' 0.0000 0.0000
                         'International Tables Vol C Tables 4.2.6.8 and 6.1.1.4'
    'N' 'N' 0.0061 0.0033
                         'International Tables Vol C Tables 4.2.6.8 and 6.1.1.4'
    'O' 'O' 0.0106 0.0060
                         'International Tables Vol C Tables 4.2.6.8 and 6.1.1.4'
    'Cl' 'Cl' 0.1484 0.1585
                         'International Tables Vol C Tables 4.2.6.8 and 6.1.1.4'
    'Mn' 'Mn' 0.3368 0.7283
                         'International Tables Vol C Tables 4.2.6.8 and 6.1.1.4'
    'Br' 'Br' -0.2901 2.4595
                         'International Tables Vol C Tables 4.2.6.8 and 6.1.1.4'
_computing_data_collection     'APEX2 (Bruker, 2004)'
_computing_cell_refinement     'SAINT-Plus (Bruker, 2001)'
_computing_data_reduction     'SAINT-Plus (Bruker, 2001)'
_computing_structure_solution     'SHELXS97 (Sheldrick, 2008b)'
_computing_structure_refinement     'SHELXL97 (Sheldrick, 2008b)'
_computing_molecular_graphics     'SHELXTL (Sheldrick, 2008b)'
_computing_publication_material     'SHELXTL (Sheldrick, 2008b)'
loop_
    _atom_site_type_symbol
    _atom_site_label
    _atom_site_fract_x
    _atom_site_fract_y
    _atom_site_fract_z
    _atom_site_U_iso_or_equiv
    _atom_site_adp_type
    _atom_site_calc_flag
    _atom_site_refinement_flags
    _atom_site_occupancy
    _atom_site_disorder_assembly
    _atom_site_disorder_group
    Br Br1 0.45611(4) 0.63147(3) 0.36373(4) 0.06441(17) Uani d . 1 . .
    Mn Mn1 0.81172(4) 0.45734(3) 0.12690(5) 0.03870(16) Uani d . 1 . .
    Cl Cl1 0.68097(8) 0.34011(7) 0.05359(10) 0.0587(3) Uani d . 1 . .
    O O1 0.9460(2) 0.38529(17) 0.1822(2) 0.0521(6) Uani d . 1 . .
    O O2 0.7824(2) 0.49890(18) -0.0267(2) 0.0518(6) Uani d . 1 . .
    O O3 0.9317(2) 0.56444(18) 0.2006(3) 0.0567(7) Uani d . 1 . .
    N N1 0.8278(2) 0.45131(18) 0.3010(3) 0.0423(7) Uani d . 1 . .
    N N2 0.6755(2) 0.54058(18) 0.1157(3) 0.0418(7) Uani d . 1 . .
    N N3 0.7332(3) 0.4802(2) 0.4180(3) 0.0516(8) Uani d . 1 . .
    N N4 1.0806(3) 0.6366(2) 0.1995(3) 0.0503(8) Uani d . 1 . .
    C C1 0.7383(3) 0.4907(2) 0.3157(3) 0.0418(8) Uani d . 1 . .
    C C2 0.6585(3) 0.5396(2) 0.2180(3) 0.0401(8) Uani d . 1 . .
    C C3 0.5713(3) 0.5821(2) 0.2312(3) 0.0459(8) Uani d . 1 . .
    H H3 0.5175 0.6151 0.1681 0.055 Uiso calc R 1 . .
    C C4 0.5694(3) 0.5727(2) 0.3378(4) 0.0482(9) Uani d . 1 . .
    C C5 0.6486(3) 0.5208(3) 0.4285(4) 0.0530(9) Uani d . 1 . .
    H H5 0.6428 0.5135 0.5009 0.064 Uiso calc R 1 . .
    C C6 1.0097(3) 0.3730(2) 0.3939(4) 0.0455(9) Uani d . 1 . .
    C C7 1.0197(3) 0.3568(2) 0.2899(4) 0.0455(9) Uani d . 1 . .
    C C8 1.1146(3) 0.3060(3) 0.3007(4) 0.0550(10) Uani d . 1 . .
    H H8 1.1228 0.2951 0.2304 0.066 Uiso calc R 1 . .
    C C9 1.1925(3) 0.2733(3) 0.4095(5) 0.0618(11) Uani d . 1 . .
    H H9 1.2519 0.2399 0.4125 0.074 Uiso calc R 1 . .
    C C10 1.1839(3) 0.2892(3) 0.5137(4) 0.0623(11) Uani d . 1 . .
    H H10 1.2372 0.2675 0.5888 0.075 Uiso calc R 1 . .
    C C11 1.0937(3) 0.3385(3) 0.5056(4) 0.0559(10) Uani d . 1 . .
    H H11 1.0881 0.3496 0.5774 0.067 Uiso calc R 1 . .
    C C12 0.9159(3) 0.4184(2) 0.3953(3) 0.0463(8) Uani d . 1 . .
    H H12 0.9177 0.4252 0.4717 0.056 Uiso calc R 1 . .
    C C13 0.6144(3) 0.5898(2) -0.0885(3) 0.0432(8) Uani d . 1 . .
    C C14 0.7045(3) 0.5503(2) -0.1064(3) 0.0450(8) Uani d . 1 . .
    C C15 0.7093(4) 0.5706(3) -0.2114(4) 0.0555(10) Uani d . 1 . .
    H H15 0.7676 0.5487 -0.2254 0.067 Uiso calc R 1 . .
    C C16 0.6292(4) 0.6232(3) -0.2976(4) 0.0620(11) Uani d . 1 . .
    H H16 0.6349 0.6356 -0.3689 0.074 Uiso calc R 1 . .
    C C17 0.5388(4) 0.6590(3) -0.2831(4) 0.0605(11) Uani d . 1 . .
    H H17 0.4853 0.6937 -0.3438 0.073 Uiso calc R 1 . .
    C C18 0.5322(3) 0.6420(3) -0.1807(4) 0.0528(9) Uani d . 1 . .
    H H18 0.4728 0.6645 -0.1693 0.063 Uiso calc R 1 . .
    C C19 0.6052(3) 0.5823(2) 0.0182(3) 0.0418(8) Uani d . 1 . .
    H H19 0.5438 0.6091 0.0213 0.050 Uiso calc R 1 . .
    C C20 0.9824(3) 0.5958(3) 0.1477(4) 0.0518(9) Uani d . 1 . .
    H H20 0.9484 0.5902 0.0627 0.062 Uiso calc R 1 . .
    C C21 1.1408(4) 0.6469(4) 0.3284(4) 0.0799(14) Uani d . 1 . .
    H H21A 1.1098 0.6946 0.3532 0.120 Uiso calc R 1 . .
    H H21B 1.2191 0.6579 0.3515 0.120 Uiso calc R 1 . .
    H H21C 1.1344 0.5952 0.3680 0.120 Uiso calc R 1 . .
    C C22 1.1358(4) 0.6716(3) 0.1327(4) 0.0620(11) Uani d . 1 . .
    H H22A 1.0857 0.6687 0.0462 0.093 Uiso calc R 1 . .
    H H22B 1.2030 0.6390 0.1508 0.093 Uiso calc R 1 . .
    H H22C 1.1558 0.7307 0.1562 0.093 Uiso calc R 1 . .
loop_
    _atom_site_aniso_label
    _atom_site_aniso_U_11
    _atom_site_aniso_U_22
    _atom_site_aniso_U_33
    _atom_site_aniso_U_12
    _atom_site_aniso_U_13
    _atom_site_aniso_U_23
    Br1 0.0571(3) 0.0792(3) 0.0650(3) 0.0171(2) 0.0349(2) 0.0026(2)
    Mn1 0.0317(3) 0.0426(3) 0.0388(3) 0.0076(2) 0.0134(2) 0.0029(2)
    Cl1 0.0422(5) 0.0516(5) 0.0713(7) 0.0020(4) 0.0165(5) -0.0049(5)
    O1 0.0397(14) 0.0642(17) 0.0499(15) 0.0126(12) 0.0184(12) 0.0036(12)
    O2 0.0499(15) 0.0583(16) 0.0463(14) 0.0128(13) 0.0212(12) 0.0064(12)
    O3 0.0516(15) 0.0600(17) 0.0592(17) -0.0085(13) 0.0259(14) -0.0013(13)
    N1 0.0373(15) 0.0417(16) 0.0448(16) 0.0038(12) 0.0161(13) 0.0031(13)
    N2 0.0378(15) 0.0421(16) 0.0402(16) 0.0030(12) 0.0133(13) 0.0013(12)
    N3 0.0526(19) 0.061(2) 0.0447(18) 0.0090(16) 0.0252(15) 0.0067(14)
    N4 0.0459(18) 0.0497(18) 0.057(2) 0.0010(14) 0.0248(16) 0.0029(14)
    C1 0.0361(18) 0.0406(19) 0.047(2) 0.0007(15) 0.0179(16) -0.0015(15)
    C2 0.0362(18) 0.0412(18) 0.0413(19) -0.0008(14) 0.0163(15) -0.0027(14)
    C3 0.0387(19) 0.045(2) 0.047(2) 0.0038(16) 0.0134(16) 0.0002(16)
    C4 0.042(2) 0.051(2) 0.055(2) 0.0018(16) 0.0245(18) -0.0021(17)
    C5 0.057(2) 0.057(2) 0.050(2) 0.0087(19) 0.0292(19) 0.0052(18)
    C6 0.0330(18) 0.045(2) 0.052(2) 0.0016(14) 0.0131(16) 0.0069(16)
    C7 0.0298(17) 0.0419(19) 0.058(2) 0.0004(14) 0.0142(17) 0.0061(16)
    C8 0.044(2) 0.049(2) 0.073(3) 0.0061(17) 0.028(2) 0.0050(19)
    C9 0.033(2) 0.054(2) 0.089(3) 0.0102(17) 0.020(2) 0.014(2)
    C10 0.039(2) 0.060(3) 0.070(3) 0.0065(18) 0.009(2) 0.019(2)
    C11 0.043(2) 0.059(2) 0.053(2) -0.0006(18) 0.0110(18) 0.0064(19)
    C12 0.042(2) 0.049(2) 0.044(2) 0.0027(16) 0.0164(17) 0.0019(16)
    C13 0.0367(18) 0.0402(19) 0.0426(19) -0.0040(15) 0.0094(15) 0.0022(15)
    C14 0.0415(19) 0.046(2) 0.0420(19) -0.0066(16) 0.0139(16) -0.0031(15)
    C15 0.056(2) 0.063(3) 0.051(2) -0.004(2) 0.027(2) -0.0019(19)
    C16 0.064(3) 0.071(3) 0.045(2) -0.006(2) 0.020(2) 0.0082(19)
    C17 0.059(3) 0.063(3) 0.048(2) 0.004(2) 0.014(2) 0.0117(19)
    C18 0.046(2) 0.056(2) 0.050(2) 0.0023(17) 0.0159(18) 0.0049(18)
    C19 0.0339(17) 0.0390(18) 0.049(2) 0.0023(15) 0.0159(16) 0.0002(15)
    C20 0.049(2) 0.053(2) 0.050(2) 0.0000(18) 0.0201(19) 0.0005(18)
    C21 0.067(3) 0.105(4) 0.062(3) -0.029(3) 0.024(2) -0.006(3)
    C22 0.060(3) 0.063(3) 0.077(3) 0.002(2) 0.043(2) 0.008(2)
_geom_special_details
;
All e.s.d.'s (except the e.s.d. in the dihedral angle between two l.s. planes)
are estimated using the full covariance matrix. The cell e.s.d.'s are taken
into account individually in the estimation of e.s.d.'s in distances, angles
and torsion angles; correlations between e.s.d.'s in cell parameters are only
used when they are defined by crystal symmetry. An approximate (isotropic)
treatment of cell e.s.d.'s is used for estimating e.s.d.'s involving l.s.
planes.
;
loop_
    _geom_bond_atom_site_label_1
    _geom_bond_atom_site_label_2
    _geom_bond_site_symmetry_2
    _geom_bond_distance
    _geom_bond_publ_flag
    Br1 C4 . 1.906(4) ?
    Mn1 O2 . 1.851(3) ?
    Mn1 O1 . 1.945(2) ?
    Mn1 N1 . 2.043(3) ?
    Mn1 N2 . 2.175(3) ?
    Mn1 O3 . 2.190(3) ?
    Mn1 Cl1 . 2.3875(11) ?
    O1 C7 . 1.308(4) ?
    O2 C14 . 1.317(4) ?
    O3 C20 . 1.227(5) ?
    N1 C12 . 1.315(4) ?
    N1 C1 . 1.419(4) ?
    N2 C19 . 1.302(4) ?
    N2 C2 . 1.369(4) ?
    N3 C1 . 1.294(5) ?
    N3 C5 . 1.344(5) ?
    N4 C20 . 1.323(5) ?
    N4 C21 . 1.414(6) ?
    N4 C22 . 1.431(5) ?
    C1 C2 . 1.404(5) ?
    C2 C3 . 1.404(5) ?
    C3 C4 . 1.324(5) ?
    C3 H3 . 0.9300 ?
    C4 C5 . 1.385(5) ?
    C5 H5 . 0.9300 ?
    C6 C7 . 1.362(5) ?
    C6 C11 . 1.416(5) ?
    C6 C12 . 1.438(5) ?
    C7 C8 . 1.441(5) ?
    C8 C9 . 1.357(6) ?
    C8 H8 . 0.9300 ?
    C9 C10 . 1.352(6) ?
    C9 H9 . 0.9300 ?
    C10 C11 . 1.387(6) ?
    C10 H10 . 0.9300 ?
    C11 H11 . 0.9300 ?
    C12 H12 . 0.9300 ?
    C13 C19 . 1.371(5) ?
    C13 C18 . 1.412(5) ?
    C13 C14 . 1.447(5) ?
    C14 C15 . 1.352(5) ?
    C15 C16 . 1.372(6) ?
    C15 H15 . 0.9300 ?
    C16 C17 . 1.404(6) ?
    C16 H16 . 0.9300 ?
    C17 C18 . 1.322(6) ?
    C17 H17 . 0.9300 ?
    C18 H18 . 0.9300 ?
    C19 H19 . 0.9300 ?
    C20 H20 . 0.9300 ?
    C21 H21A . 0.9600 ?
    C21 H21B . 0.9600 ?
    C21 H21C . 0.9600 ?
    C22 H22A . 0.9600 ?
    C22 H22B . 0.9600 ?
    C22 H22C . 0.9600 ?
loop_
    _geom_angle_atom_site_label_1
    _geom_angle_atom_site_label_2
    _geom_angle_atom_site_label_3
    _geom_angle_site_symmetry_1
    _geom_angle_site_symmetry_3
    _geom_angle
    _geom_angle_publ_flag
    O2 Mn1 O1 . . 106.71(11) ?
    O2 Mn1 N1 . . 161.27(12) ?
    O1 Mn1 N1 . . 88.18(11) ?
    O2 Mn1 N2 . . 86.90(11) ?
    O1 Mn1 N2 . . 165.18(11) ?
    N1 Mn1 N2 . . 77.35(11) ?
    O2 Mn1 O3 . . 86.03(11) ?
    O1 Mn1 O3 . . 84.97(11) ?
    N1 Mn1 O3 . . 83.99(11) ?
    N2 Mn1 O3 . . 90.27(11) ?
    O2 Mn1 Cl1 . . 95.93(9) ?
    O1 Mn1 Cl1 . . 95.06(9) ?
    N1 Mn1 Cl1 . . 93.95(9) ?
    N2 Mn1 Cl1 . . 89.19(8) ?
    O3 Mn1 Cl1 . . 177.93(8) ?
    C7 O1 Mn1 . . 133.6(2) ?
    C14 O2 Mn1 . . 133.8(2) ?
    C20 O3 Mn1 . . 123.7(3) ?
    C12 N1 C1 . . 121.2(3) ?
    C12 N1 Mn1 . . 124.0(2) ?
    C1 N1 Mn1 . . 114.7(2) ?
    C19 N2 C2 . . 119.6(3) ?
    C19 N2 Mn1 . . 125.5(2) ?
    C2 N2 Mn1 . . 114.5(2) ?
    C1 N3 C5 . . 116.6(3) ?
    C20 N4 C21 . . 121.4(4) ?
    C20 N4 C22 . . 123.9(4) ?
    C21 N4 C22 . . 114.7(4) ?
    N3 C1 C2 . . 122.6(3) ?
    N3 C1 N1 . . 119.0(3) ?
    C2 C1 N1 . . 118.4(3) ?
    N2 C2 C1 . . 114.1(3) ?
    N2 C2 C3 . . 126.0(3) ?
    C1 C2 C3 . . 119.9(3) ?
    C4 C3 C2 . . 116.7(3) ?
    C4 C3 H3 . . 121.7 ?
    C2 C3 H3 . . 121.7 ?
    C3 C4 C5 . . 120.3(3) ?
    C3 C4 Br1 . . 118.9(3) ?
    C5 C4 Br1 . . 120.9(3) ?
    N3 C5 C4 . . 123.9(4) ?
    N3 C5 H5 . . 118.1 ?
    C4 C5 H5 . . 118.1 ?
    C7 C6 C11 . . 117.6(3) ?
    C7 C6 C12 . . 123.7(3) ?
    C11 C6 C12 . . 118.6(4) ?
    O1 C7 C6 . . 122.2(3) ?
    O1 C7 C8 . . 119.9(4) ?
    C6 C7 C8 . . 118.0(3) ?
    C9 C8 C7 . . 122.5(4) ?
    C9 C8 H8 . . 118.8 ?
    C7 C8 H8 . . 118.8 ?
    C10 C9 C8 . . 120.2(4) ?
    C10 C9 H9 . . 119.9 ?
    C8 C9 H9 . . 119.9 ?
    C9 C10 C11 . . 118.3(4) ?
    C9 C10 H10 . . 120.8 ?
    C11 C10 H10 . . 120.8 ?
    C10 C11 C6 . . 123.5(4) ?
    C10 C11 H11 . . 118.3 ?
    C6 C11 H11 . . 118.3 ?
    N1 C12 C6 . . 127.6(3) ?
    N1 C12 H12 . . 116.2 ?
    C6 C12 H12 . . 116.2 ?
    C19 C13 C18 . . 115.9(3) ?
    C19 C13 C14 . . 123.2(3) ?
    C18 C13 C14 . . 120.8(3) ?
    O2 C14 C15 . . 118.8(4) ?
    O2 C14 C13 . . 124.6(3) ?
    C15 C14 C13 . . 116.5(3) ?
    C14 C15 C16 . . 120.8(4) ?
    C14 C15 H15 . . 119.6 ?
    C16 C15 H15 . . 119.6 ?
    C15 C16 C17 . . 123.1(4) ?
    C15 C16 H16 . . 118.4 ?
    C17 C16 H16 . . 118.4 ?
    C18 C17 C16 . . 118.0(4) ?
    C18 C17 H17 . . 121.0 ?
    C16 C17 H17 . . 121.0 ?
    C17 C18 C13 . . 120.7(4) ?
    C17 C18 H18 . . 119.7 ?
    C13 C18 H18 . . 119.7 ?
    N2 C19 C13 . . 125.1(3) ?
    N2 C19 H19 . . 117.4 ?
    C13 C19 H19 . . 117.4 ?
    O3 C20 N4 . . 126.5(4) ?
    O3 C20 H20 . . 116.7 ?
    N4 C20 H20 . . 116.7 ?
    N4 C21 H21A . . 109.5 ?
    N4 C21 H21B . . 109.5 ?
    H21A C21 H21B . . 109.5 ?
    N4 C21 H21C . . 109.5 ?
    H21A C21 H21C . . 109.5 ?
    H21B C21 H21C . . 109.5 ?
    N4 C22 H22A . . 109.5 ?
    N4 C22 H22B . . 109.5 ?
    H22A C22 H22B . . 109.5 ?
    N4 C22 H22C . . 109.5 ?
    H22A C22 H22C . . 109.5 ?
    H22B C22 H22C . . 109.5 ?
loop_
    _geom_hbond_atom_site_label_D
    _geom_hbond_atom_site_label_H
    _geom_hbond_atom_site_label_A
    _geom_hbond_site_symmetry_A
    _geom_hbond_distance_DH
    _geom_hbond_distance_HA
    _geom_hbond_distance_DA
    _geom_hbond_angle_DHA
    _geom_hbond_publ_flag
    C19 H19 Cl1 3_665 0.93 2.81 3.691(2) 158.87 yes
data_global
_journal_date_recd_electronic     2009-11-13
_journal_date_accepted     2009-11-19
_journal_name_full     'Acta Crystallographica, Section E'
_journal_year     2009
_journal_volume     65
_journal_issue     12
_journal_page_first     m1671
_journal_page_last     m1671
_journal_paper_category     QM
_journal_coeditor_code     CV2658
_publ_contact_author_name     'Hai Xie'
_publ_contact_author_address
;
College of Chemistry & Chemical Engineering Shanxi Datong University
Shanxi 037009 People's Republic of China
;
_publ_contact_author_email     haixiedt@126.com
_publ_contact_author_Phone     '?'
_publ_section_title
;\
{2,2'-[5-Bromopyridine-2,3-diylbis(nitrilomethylidyne)]diphenolato}\
chlorido(dimethylformamide)manganese(III)
;
loop_
    _publ_author_name
    _publ_author_address
    'Hai Xie'
;
College of Chemistry & Chemical Engineering
Shanxi Datong University
Shanxi 037009
People's Republic of China
;
    'Shuangming Meng'
;
College of Chemistry & Chemical Engineering
Shanxi Datong University
Shanxi 037009
People's Republic of China
;
    'Yongjun Zhu'
;
College of Chemistry & Chemical Engineering
Shanxi Datong University
Shanxi 037009
People's Republic of China
;
    'Peiwan Bai'
;
College of Chemistry & Chemical Engineering
Shanxi Datong University
Shanxi 037009
People's Republic of China
;
