# Supplementary material for: {2,2′-[5-Bromo­pyridine-2,3-diylbis(nitrilo­methyl­idyne)]diphenolato}chlorido(dimethyl­formamide)manganese(III)
Source: Acta Crystallogr Sect E Struct Rep Online. 2009 Nov 25;65(Pt 12):m1671. doi: 10.1107/S1600536809049484 (PMC2972037; doi:10.1107/S1600536809049484)
Supplement: Supplementary file 2 [file e-65-m1671-Isup2.hkl]

# 
# h,k,l, Fc-squared, Fo-squared, sigma(Fo-squared) and status flag 
# 
data_I
_shelx_title ' 1 in P2(1)/c' 
_shelx_refln_list_code          4 
_shelx_F_calc_maximum      291.94 
_exptl_crystal_F_000      1120.00 
_reflns_d_resolution_high  0.8406 
 
loop_ 
 _symmetry_equiv_pos_as_xyz 
 'x, y, z' 
 '-x, y+1/2, -z+1/2' 
 '-x, -y, -z' 
 'x, -y-1/2, z-1/2' 
 
_cell_length_a    13.2834 
_cell_length_b    15.4971 
_cell_length_c    12.2314 
_cell_angle_alpha  90.000 
_cell_angle_beta  117.143 
_cell_angle_gamma  90.000 
 
_shelx_F_squared_multiplier     1.000 
 
loop_ 
 _refln_index_h 
 _refln_index_k 
 _refln_index_l 
 _refln_F_squared_calc 
 _refln_F_squared_meas 
 _refln_F_squared_sigma 
 _refln_observed_status 
   2   0   0      670.12      571.61     16.38 o 
   3   0   0     5352.84     5851.58    107.32 o 
   4   0   0      181.86      240.88     30.76 o 
   5   0   0       40.53      103.98      5.87 o 
   6   0   0     2482.50     2515.22     39.87 o 
   7   0   0       48.41       62.92      5.82 o 
   8   0   0    13825.59    14190.54    260.94 o 
   9   0   0     1215.99     1236.98     30.97 o 
  10   0   0       18.80       20.43     23.81 o 
  11   0   0     3407.50     3513.31     80.38 o 
  12   0   0      154.84      183.50     16.15 o 
  13   0   0       25.70       11.51     21.07 o 
  14   0   0      825.38      763.00     44.88 o 
   1   1   0      231.89      257.96      8.76 o 
   2   1   0      340.61      499.14     10.43 o 
   3   1   0      111.06       47.64      4.91 o 
   4   1   0      221.59      158.12      4.93 o 
   5   1   0      490.75      430.21     14.57 o 
   6   1   0     4668.14     4324.20     57.68 o 
   7   1   0     4068.15     3922.88     53.17 o 
   8   1   0     1159.52     1100.18     18.93 o 
   9   1   0        2.74        4.58      4.81 o 
  10   1   0       18.88       14.81      6.26 o 
  11   1   0      265.39      277.18     13.75 o 
  12   1   0      308.21      292.48     16.53 o 
  13   1   0       39.90       38.91     18.86 o 
  14   1   0        1.31       16.38     24.26 o 
   0   2   0    42501.79    49792.51   1266.63 o 
   1   2   0      429.70      511.06     18.15 o 
   2   2   0    14404.36    15999.89    286.87 o 
   3   2   0     1754.30     1646.95     22.25 o 
   4   2   0      427.72      430.94      7.79 o 
   5   2   0     4503.26     5123.40     60.02 o 
   6   2   0        1.01        4.30      3.33 o 
   7   2   0      536.66      470.62      9.67 o 
   8   2   0     1493.46     1645.05     22.70 o 
   9   2   0      692.16      662.12     15.29 o 
  10   2   0       60.46       58.20      7.90 o 
  11   2   0      489.73      516.78     18.94 o 
  12   2   0       72.31       77.08     12.07 o 
  13   2   0      334.52      364.54     21.77 o 
   1   3   0     2238.41     2390.50     35.77 o 
   2   3   0    33859.73    38276.19    673.94 o 
   3   3   0     1383.15     1876.55     22.44 o 
   4   3   0    14777.62    14703.08    165.53 o 
   5   3   0      485.30      377.47      8.07 o 
   6   3   0       93.49       50.63      3.90 o 
   7   3   0     4330.34     4072.60     49.32 o 
   8   3   0     1372.75     1366.77     19.76 o 
   9   3   0      503.52      517.16     16.52 o 
  10   3   0     1287.87     1290.03     28.06 o 
  11   3   0        1.38       -3.78      9.98 o 
  12   3   0      498.48      493.81     24.85 o 
  13   3   0        0.62       25.87     27.89 o 
   0   4   0    35388.77    34350.78    603.99 o 
   1   4   0     6573.88     6154.41     77.70 o 
   2   4   0    85230.13    88170.73   1553.86 o 
   3   4   0      540.33      858.35     23.92 o 
   4   4   0       98.84       98.00      3.74 o 
   5   4   0     3662.50     4046.18     47.41 o 
   6   4   0      510.28      575.37     11.04 o 
   7   4   0     1577.23     1444.94     20.18 o 
   8   4   0      243.21      218.27      8.59 o 
   9   4   0     1848.05     1882.33     35.38 o 
  10   4   0      883.38      844.78     21.47 o 
  11   4   0       35.65       34.27     13.27 o 
  12   4   0      398.54      447.05     37.76 o 
  13   4   0     1801.31     1726.31     46.38 o 
   1   5   0     4859.59     5155.30     65.48 o 
   2   5   0    19956.80    22169.61    389.94 o 
   3   5   0     6836.75     7375.65    107.64 o 
   4   5   0     6177.33     7091.31     90.00 o 
   5   5   0     1547.61     1612.27     20.56 o 
   6   5   0     8963.71     9261.27    105.89 o 
   7   5   0     1006.89      874.40     16.33 o 
   8   5   0     1197.13     1162.99     20.55 o 
   9   5   0      208.76      209.26      9.43 o 
  10   5   0      862.04      920.38     34.66 o 
  11   5   0      387.12      389.23     21.11 o 
  12   5   0     1522.42     1378.95     61.75 o 
  13   5   0      222.71      240.44     20.90 o 
   0   6   0     3829.13     3756.52     68.70 o 
   1   6   0      534.38      492.23      8.62 o 
   2   6   0     1660.13     1653.27     26.12 o 
   3   6   0      361.63      331.77     11.82 o 
   4   6   0      675.53      693.12     14.28 o 
   5   6   0     4531.76     4417.54     57.48 o 
   6   6   0     1631.02     1464.91     22.70 o 
   7   6   0        9.90        7.50      6.25 o 
   8   6   0      166.43      152.68      8.22 o 
   9   6   0     1145.70     1076.86     23.95 o 
  10   6   0      194.01      168.81     15.37 o 
  11   6   0       14.20       27.36     14.06 o 
  12   6   0        1.10       -2.37     14.60 o 
  13   6   0       73.35       61.76     17.78 o 
   1   7   0     3957.88     4055.27     52.67 o 
   2   7   0     1705.31     1873.23     25.85 o 
   3   7   0     5329.39     5587.60     83.24 o 
   4   7   0     3514.39     3807.89     58.41 o 
   5   7   0     3029.44     3154.47     49.53 o 
   6   7   0     2667.81     2726.23     44.03 o 
   7   7   0      212.91      229.72     12.23 o 
   8   7   0     1246.59     1221.50     25.47 o 
   9   7   0      656.02      607.32     29.76 o 
  10   7   0      190.28      208.89     20.63 o 
  11   7   0      358.83      346.92     20.53 o 
  12   7   0      104.67       85.11     23.15 o 
  13   7   0      381.44      376.74     39.70 o 
   0   8   0      619.05      527.49     14.27 o 
   1   8   0     2864.10     2522.93     34.16 o 
   2   8   0     6020.70     6005.83     77.09 o 
   3   8   0       20.26       12.44      6.42 o 
   4   8   0     3846.80     3743.70     71.62 o 
   5   8   0        3.10        3.07      5.54 o 
   6   8   0      308.23      388.85     16.89 o 
   7   8   0       81.98      114.20     10.89 o 
   8   8   0      400.48      387.11     23.11 o 
   9   8   0      523.98      543.76     18.31 o 
  10   8   0     1571.57     1510.80     70.33 o 
  11   8   0      244.81      263.20     19.61 o 
  12   8   0      147.76      174.65     20.14 o 
   1   9   0     5507.37     5559.85     73.09 o 
   2   9   0       41.43       64.34      6.17 o 
   3   9   0      936.47      895.44     18.57 o 
   4   9   0     5514.82     4883.48    148.53 o 
   5   9   0     1548.66     1407.71     26.31 o 
   6   9   0      713.22      688.41     17.19 o 
   7   9   0      920.96      877.10     25.93 o 
   8   9   0        7.68        3.44     10.68 o 
   9   9   0      255.91      213.04     12.72 o 
  10   9   0      491.71      432.89     23.73 o 
  11   9   0       17.56       30.83     16.42 o 
  12   9   0       25.50       23.44     18.00 o 
   0  10   0     8193.91     8639.76    156.02 o 
   1  10   0      160.18      168.74     10.00 o 
   2  10   0      256.37      219.84      9.40 o 
   3  10   0      810.97      811.68     18.04 o 
   4  10   0       47.97       50.94      7.32 o 
   5  10   0      317.29      288.81     34.32 o 
   6  10   0     3145.75     2975.18     87.95 o 
   7  10   0       54.62       52.44     10.63 o 
   8  10   0     2460.45     2412.84     52.88 o 
   9  10   0       43.86       54.51     14.99 o 
  10  10   0       94.33      110.87     12.41 o 
  11  10   0      210.90      204.10     20.03 o 
   1  11   0        1.49       -2.19      6.19 o 
   2  11   0       25.10       26.14      8.99 o 
   3  11   0      462.89      414.11     18.27 o 
   4  11   0      921.71      877.85     30.23 o 
   5  11   0     3133.42     2915.83     70.91 o 
   6  11   0       48.55       56.81     12.27 o 
   7  11   0       30.92       32.66     11.91 o 
   8  11   0      224.76      240.46     16.27 o 
   9  11   0        0.17       -2.74     12.58 o 
  10  11   0      254.50      288.15     16.04 o 
  11  11   0       78.93       94.16     19.16 o 
   0  12   0     1762.65     1809.29     56.83 o 
   1  12   0       17.59       15.30      6.95 o 
   2  12   0       12.59       10.58      7.08 o 
   3  12   0     2162.22     2084.30     46.58 o 
   4  12   0      180.27      168.66     10.44 o 
   5  12   0      794.93      872.27     21.37 o 
   6  12   0     1094.65      966.33     40.68 o 
   7  12   0       40.72       41.98     13.43 o 
   8  12   0     1004.74     1093.96     33.00 o 
   9  12   0        1.59       14.40     14.27 o 
  10  12   0       21.48       29.06     12.41 o 
   1  13   0        2.18       -3.04     10.62 o 
   2  13   0       27.14       30.57     11.78 o 
   3  13   0      732.72      816.22     21.10 o 
   4  13   0     1679.44     1783.35     34.02 o 
   5  13   0      137.78      176.22     11.89 o 
   6  13   0        3.88       -7.47     12.61 o 
   7  13   0      134.28      128.52     16.82 o 
   8  13   0      290.30      288.42     19.03 o 
   9  13   0        3.03       -1.54     14.80 o 
   0  14   0      120.19      139.87     19.21 o 
   1  14   0      293.13      306.26     17.46 o 
   2  14   0      877.80      877.99     28.29 o 
   3  14   0        1.31       -4.19      8.57 o 
   4  14   0      286.69      325.37     14.55 o 
   5  14   0      195.55      186.28     12.91 o 
   6  14   0      527.12      518.80     28.77 o 
   7  14   0       12.25       22.68     14.93 o 
   8  14   0       71.17       80.87     16.81 o 
   9  14   0       45.70       88.36     17.93 o 
   1  15   0      134.36      109.15     14.76 o 
   2  15   0      113.18      113.81     14.76 o 
   3  15   0      182.69      200.73     17.32 o 
   4  15   0     1829.99     1858.74     59.29 o 
   5  15   0        5.76      -11.77     10.58 o 
   6  15   0      462.28      464.73     23.77 o 
   7  15   0      160.55      127.21     17.84 o 
   8  15   0       23.96       24.70     15.91 o 
   0  16   0       66.88       74.72     22.75 o 
   1  16   0        4.16       16.99     14.12 o 
   2  16   0      295.68      313.56     19.63 o 
   3  16   0       77.83       71.55     15.59 o 
   4  16   0      131.21      124.44     27.58 o 
   5  16   0        1.82       20.18     20.18 o 
   6  16   0      383.10      392.70     22.27 o 
   1  17   0      187.67      194.80     18.09 o 
   2  17   0       77.64       84.05     17.17 o 
   3  17   0       44.81       73.11     32.40 o 
   4  17   0       49.69       38.10     15.81 o 
   5  17   0      346.60      390.04     33.37 o 
   0  18   0       17.69       43.82     25.76 o 
   1  18   0       57.92       64.67     16.58 o 
   2  18   0      346.09      400.13     40.41 o 
   3  18   0        2.92       12.50     17.26 o 
 -14   1   1      209.17      219.10     20.21 o 
 -13   1   1      559.82      647.47     22.42 o 
 -12   1   1      365.72      342.62     16.46 o 
 -11   1   1        1.69        6.08      6.15 o 
 -10   1   1     2844.66     2811.96     48.76 o 
  -9   1   1     1163.30     1080.80     23.29 o 
  -8   1   1     4247.64     4257.19     68.03 o 
  -7   1   1     4180.44     4619.33     61.58 o 
  -6   1   1     1883.94     1544.23     22.48 o 
  -5   1   1     8154.93     8230.72    107.00 o 
  -4   1   1     2190.12     1940.19     26.70 o 
  -3   1   1     5646.92     5747.74     74.66 o 
  -2   1   1    31085.01    35767.30    643.06 o 
  -1   1   1     3212.30     2367.80     60.99 o 
   0   1   1     3451.49     3993.80     72.05 o 
   1   1   1    14752.80    17934.27    452.28 o 
   2   1   1     2353.99     3119.39     81.44 o 
   3   1   1      340.81      364.27     14.12 o 
   4   1   1       60.25       60.13      4.91 o 
   5   1   1       39.00       82.57      9.17 o 
   6   1   1    14796.01    15296.70    196.26 o 
   7   1   1      113.01      101.48      5.26 o 
   8   1   1      336.80      307.45      9.27 o 
   9   1   1     4028.76     4069.06     57.33 o 
  10   1   1     1195.95     1248.07     23.26 o 
  11   1   1     2025.32     2069.62     39.61 o 
  12   1   1      269.53      270.24     23.06 o 
  13   1   1       58.54       38.42     23.37 o 
 -14   2   1      339.14      362.51     22.75 o 
 -13   2   1        3.12       13.53     11.36 o 
 -12   2   1      124.28      126.83     15.27 o 
 -11   2   1       88.87       94.54     10.44 o 
 -10   2   1     4814.86     4785.40     66.68 o 
  -9   2   1     7871.63     7917.46    105.48 o 
  -8   2   1      673.48      623.68     11.32 o 
  -7   2   1      441.32      330.00     11.30 o 
  -6   2   1    12178.87    12168.47    139.49 o 
  -5   2   1     2478.05     1984.97     24.60 o 
  -4   2   1     7160.62     6931.90     79.80 o 
  -3   2   1        2.55       25.47      6.82 o 
  -2   2   1      259.26      331.77      9.05 o 
  -1   2   1    12871.28    14581.81    262.53 o 
   0   2   1       34.94       97.77     11.29 o 
   1   2   1     1295.11     1004.25     16.22 o 
   2   2   1    28700.00    29223.99    422.65 o 
   3   2   1    15159.22    14623.55    185.01 o 
   4   2   1     2555.23     2202.18     30.08 o 
   5   2   1    10199.50     9811.62    125.65 o 
   6   2   1       37.16       18.72      3.76 o 
   7   2   1     1013.47     1005.28     15.62 o 
   8   2   1       17.65       22.91      5.23 o 
   9   2   1        9.11        9.18      6.91 o 
  10   2   1      296.71      337.67     21.05 o 
  11   2   1        7.73        8.81     11.48 o 
  12   2   1       40.40        7.45     13.98 o 
  13   2   1      395.25      451.87     24.89 o 
 -14   3   1        4.66       -8.02     16.22 o 
 -13   3   1       71.18       52.66     15.18 o 
 -12   3   1     2053.28     2043.66     40.49 o 
 -11   3   1     1116.02     1158.89     27.22 o 
 -10   3   1     1559.62     1475.25     29.99 o 
  -9   3   1      114.20      133.14      7.45 o 
  -8   3   1       59.02       71.36      4.92 o 
  -7   3   1     4961.28     5363.17     63.49 o 
  -6   3   1     1916.03     2121.05     26.73 o 
  -5   3   1     1397.72     1585.53     20.28 o 
  -4   3   1    18167.64    18534.18    210.62 o 
  -3   3   1    50780.58    51759.39    754.68 o 
  -2   3   1      166.70       63.43      3.11 o 
  -1   3   1    21099.15    20455.97    365.10 o 
   0   3   1     8280.24     7917.23    138.18 o 
   1   3   1    29714.10    34462.80    430.02 o 
   2   3   1     3793.59     3910.57     58.07 o 
   3   3   1     1669.46     1722.27     23.48 o 
   4   3   1     3558.58     3538.32     41.62 o 
   5   3   1     7428.09     7496.82     96.69 o 
   6   3   1      776.38      604.42     11.87 o 
   7   3   1     1284.31     1142.77     17.13 o 
   8   3   1     2461.14     2421.74     31.76 o 
   9   3   1     1118.39     1044.92     23.62 o 
  10   3   1      244.74      232.46     15.79 o 
  11   3   1     1520.57     1504.93     50.11 o 
  12   3   1       41.58       45.80     17.97 o 
  13   3   1        7.88       21.37     16.27 o 
 -14   4   1      344.13      314.05     39.66 o 
 -13   4   1      150.30      164.46     17.84 o 
 -12   4   1       70.10       71.29     15.49 o 
 -11   4   1      729.00      713.66     21.33 o 
 -10   4   1        2.27        7.71      8.48 o 
  -9   4   1      826.11      899.13     21.64 o 
  -8   4   1      383.12      406.22     10.89 o 
  -7   4   1      144.12      152.49      5.43 o 
  -6   4   1     2432.90     2631.54     29.36 o 
  -5   4   1     1880.84     2256.80     25.20 o 
  -4   4   1     8578.50    10083.22    114.20 o 
  -3   4   1    13499.19    13934.89    199.99 o 
  -2   4   1     5483.08     6073.71     89.19 o 
  -1   4   1     1186.57     1155.89     15.88 o 
   0   4   1      185.72      171.30      7.91 o 
   1   4   1    18044.19    19368.98    241.11 o 
   2   4   1    14437.72    15681.96    226.88 o 
   3   4   1     2316.77     2671.00     41.00 o 
   4   4   1     9965.99    11032.00    125.08 o 
   5   4   1      254.27      253.66      6.46 o 
   6   4   1       25.41       19.33      4.23 o 
   7   4   1      443.70      503.73     11.39 o 
   8   4   1       21.36       18.96      5.90 o 
   9   4   1     2010.20     2046.29     47.15 o 
  10   4   1      922.92      861.72     28.11 o 
  11   4   1      404.96      424.72     21.79 o 
  12   4   1      662.12      598.69     26.75 o 
  13   4   1       25.41       32.84     15.74 o 
 -13   5   1       33.03       10.38     14.94 o 
 -12   5   1       98.25      113.47     27.93 o 
 -11   5   1        8.17       15.31     13.46 o 
 -10   5   1       90.96       93.77     10.27 o 
  -9   5   1      560.84      561.81     14.33 o 
  -8   5   1      309.72      323.86     12.38 o 
  -7   5   1      163.87      187.57      7.43 o 
  -6   5   1     1317.31     1343.23     16.55 o 
  -5   5   1       52.90       47.30      3.21 o 
  -4   5   1     1980.23     2029.60     31.95 o 
  -3   5   1       26.20       62.15      8.97 o 
  -2   5   1     8196.52     7903.64     99.58 o 
  -1   5   1     3191.00     3027.94     39.25 o 
   0   5   1       21.87       31.96      5.95 o 
   1   5   1      346.10      492.14     11.05 o 
   2   5   1     3776.65     4214.46     54.40 o 
   3   5   1     4050.19     4719.95     70.51 o 
   4   5   1       76.06       44.77      3.12 o 
   5   5   1       68.56       81.89      4.03 o 
   6   5   1       53.00       53.62      4.13 o 
   7   5   1      773.95      719.88     17.45 o 
   8   5   1     1047.66      997.42     22.18 o 
   9   5   1     1722.56     1651.66     32.17 o 
  10   5   1      589.01      593.77     37.49 o 
  11   5   1        1.27        4.43     13.64 o 
  12   5   1       29.90       22.39     18.37 o 
  13   5   1      124.74      128.17     19.55 o 
 -13   6   1       57.74       73.73     17.83 o 
 -12   6   1       65.50       63.30     15.46 o 
 -11   6   1     2810.45     2833.88    138.63 o 
 -10   6   1      255.16      260.33     16.11 o 
  -9   6   1        7.45        3.75      6.61 o 
  -8   6   1     5187.73     5089.85     69.62 o 
  -7   6   1     5502.08     5293.62     71.63 o 
  -6   6   1       10.20        7.78      4.07 o 
  -5   6   1      975.30      965.02     17.94 o 
  -4   6   1    14353.95    15724.78    226.44 o 
  -3   6   1    14088.82    14429.49    256.05 o 
  -2   6   1      119.44      202.57     19.12 o 
  -1   6   1      410.62      615.52     10.43 o 
   0   6   1     7525.52     7493.21     94.84 o 
   1   6   1     2440.39     2323.01     31.12 o 
   2   6   1     2710.84     3202.31     42.16 o 
   3   6   1    23062.52    23873.33    297.72 o 
   4   6   1    21825.89    22237.76    277.60 o 
   5   6   1       12.36       17.00      5.74 o 
   6   6   1       18.03       30.61      5.09 o 
   7   6   1      687.55      709.87     21.86 o 
   8   6   1      185.65      182.03     12.68 o 
   9   6   1       17.99       21.73      8.87 o 
  10   6   1      784.30      672.33     25.55 o 
  11   6   1      617.63      648.73     27.35 o 
  12   6   1      983.98     1018.86     34.83 o 
 -13   7   1       27.40       46.83     21.73 o 
 -12   7   1      451.88      473.23     24.54 o 
 -11   7   1      587.02      592.92     42.05 o 
 -10   7   1        8.17       26.82     12.71 o 
  -9   7   1      224.27      195.18     11.01 o 
  -8   7   1     2466.15     2393.91     36.17 o 
  -7   7   1     1117.71     1070.49     25.20 o 
  -6   7   1       27.63       26.90      5.26 o 
  -5   7   1     2616.12     2552.18     40.69 o 
  -4   7   1     7696.61     7456.49    126.50 o 
  -3   7   1     9824.43     9489.87    170.35 o 
  -2   7   1     2602.08     2402.61     32.35 o 
  -1   7   1     5309.86     5092.09     65.47 o 
   0   7   1     1886.61     1920.19     26.50 o 
   1   7   1      169.40      153.44      5.07 o 
   2   7   1     3313.01     3375.36     44.59 o 
   3   7   1     7456.17     8442.10    107.37 o 
   4   7   1     2524.96     2629.14     52.32 o 
   5   7   1     3719.33     3784.63     59.05 o 
   6   7   1      474.31      449.53     13.27 o 
   7   7   1     3608.10     3457.01     94.10 o 
   8   7   1      113.39      106.12     11.91 o 
   9   7   1       40.83       42.60     10.00 o 
  10   7   1      309.74      313.02     28.99 o 
  11   7   1      442.29      478.14     26.11 o 
  12   7   1       29.11       36.11     15.53 o 
 -13   8   1        1.86      -12.87     16.40 o 
 -12   8   1       77.69       73.86     17.80 o 
 -11   8   1      256.28      271.61     19.40 o 
 -10   8   1      494.69      480.15     22.35 o 
  -9   8   1     1307.62     1379.14     29.02 o 
  -8   8   1      584.61      588.30     17.08 o 
  -7   8   1      660.45      711.78     22.07 o 
  -6   8   1     1786.37     1914.69     32.77 o 
  -5   8   1      193.30      284.51     10.66 o 
  -4   8   1     2320.62     2055.10     44.56 o 
  -3   8   1        4.96       17.61      8.55 o 
  -2   8   1      362.95      422.14      8.95 o 
  -1   8   1     2447.01     2559.10     34.64 o 
   0   8   1      930.99     1013.49     15.92 o 
   1   8   1     1403.38     1573.09     22.79 o 
   2   8   1      491.58      515.91     10.73 o 
   3   8   1     1564.03     1676.27     28.92 o 
   4   8   1      109.98      181.51     21.13 o 
   5   8   1     4798.37     4861.05     74.72 o 
   6   8   1       59.48       43.13      7.40 o 
   7   8   1      170.72      153.70     12.27 o 
   8   8   1      400.66      427.75     19.87 o 
   9   8   1      346.41      318.82     14.59 o 
  10   8   1       53.68       58.29     14.83 o 
  11   8   1       53.87       48.67     16.94 o 
  12   8   1       30.99       26.74     16.79 o 
 -12   9   1      176.00      202.46     19.50 o 
 -11   9   1      199.94      205.31     19.63 o 
 -10   9   1      103.77       85.86     18.06 o 
  -9   9   1     1409.95     1356.56     28.85 o 
  -8   9   1      392.45      359.26     15.36 o 
  -7   9   1      595.90      598.31     21.12 o 
  -6   9   1      370.82      368.53     13.03 o 
  -5   9   1      284.15      353.74     21.28 o 
  -4   9   1     1747.46     1818.98     38.84 o 
  -3   9   1       61.17       29.61      6.00 o 
  -2   9   1     1595.58     1888.29     26.83 o 
  -1   9   1     4002.43     3829.66     50.69 o 
   0   9   1     5373.63     5294.22     68.80 o 
   1   9   1      315.74      362.18      8.75 o 
   2   9   1     1649.86     1868.09     32.01 o 
   3   9   1      227.63      229.88      9.31 o 
   4   9   1     1419.52     1460.27     27.17 o 
   5   9   1      218.84      216.18     14.23 o 
   6   9   1     2518.17     2473.78     42.27 o 
   7   9   1     1463.14     1528.50     37.28 o 
   8   9   1     2507.09     2382.80     57.41 o 
   9   9   1      320.85      292.23     17.22 o 
  10   9   1       18.11        7.72     13.48 o 
  11   9   1       14.47       23.19     17.00 o 
 -12  10   1      204.52      175.16     20.32 o 
 -11  10   1       19.20       23.14     14.79 o 
 -10  10   1       11.69       -0.07     11.09 o 
  -9  10   1     1427.78     1468.52     31.50 o 
  -8  10   1      574.58      601.68     22.91 o 
  -7  10   1      264.56      297.26     15.24 o 
  -6  10   1     3421.54     3387.85    121.94 o 
  -5  10   1      109.98      107.10      8.49 o 
  -4  10   1        0.60       -5.90      6.11 o 
  -3  10   1       27.10       36.70      9.01 o 
  -2  10   1      352.34      362.38     11.63 o 
  -1  10   1     2506.32     2672.49     37.03 o 
   0  10   1       13.18        6.84      4.30 o 
   1  10   1     2100.44     1925.93     32.86 o 
   2  10   1     2303.98     2084.25     35.57 o 
   3  10   1       47.22       40.37      6.92 o 
   4  10   1        8.98        5.44      6.53 o 
   5  10   1     2936.09     2809.78     57.89 o 
   6  10   1     2490.13     2431.32     42.30 o 
   7  10   1      114.00      108.12     13.42 o 
   8  10   1       86.21       87.02     13.40 o 
   9  10   1       77.34      112.08     14.55 o 
  10  10   1      520.79      512.13     20.73 o 
  11  10   1       51.95       84.95     17.76 o 
 -11  11   1       18.99        7.45     17.16 o 
 -10  11   1      178.26      214.26     14.54 o 
  -9  11   1      208.83      185.69     23.78 o 
  -8  11   1      571.11      540.99     22.34 o 
  -7  11   1      149.25      197.52     14.19 o 
  -6  11   1      959.43      948.14     27.32 o 
  -5  11   1     2269.77     2266.75     64.00 o 
  -4  11   1       62.33       68.02      7.97 o 
  -3  11   1     1469.82     1500.51     29.67 o 
  -2  11   1     5231.60     5191.06     79.39 o 
  -1  11   1      135.69      142.48      8.05 o 
   0  11   1      170.06      151.83      6.68 o 
   1  11   1     1834.44     1856.25     32.66 o 
   2  11   1       44.25       50.99      7.15 o 
   3  11   1     1083.25     1136.55     23.59 o 
   4  11   1      141.24      142.93      9.41 o 
   5  11   1     3539.17     3562.29     58.07 o 
   6  11   1     1357.88     1343.70     34.63 o 
   7  11   1      114.20      117.65     13.88 o 
   8  11   1       86.01       59.97     14.37 o 
   9  11   1      929.07      943.13     30.77 o 
  10  11   1       64.87       75.93     13.25 o 
 -11  12   1        1.41       -9.81     16.88 o 
 -10  12   1      365.66      356.05     21.66 o 
  -9  12   1       76.54       80.44     12.86 o 
  -8  12   1       29.16       30.80     17.13 o 
  -7  12   1        2.14       24.14     11.73 o 
  -6  12   1      919.30      911.32     41.08 o 
  -5  12   1      134.55      122.35     15.77 o 
  -4  12   1      128.94      144.39     10.31 o 
  -3  12   1        0.53        9.25     14.24 o 
  -2  12   1      244.05      233.89     10.46 o 
  -1  12   1      118.82      132.35      8.67 o 
   0  12   1       77.08       86.77     11.15 o 
   1  12   1       85.79       85.53      8.25 o 
   2  12   1      207.04      257.14     25.55 o 
   3  12   1      602.39      609.55     20.48 o 
   4  12   1        2.97        6.39      8.89 o 
   5  12   1      308.24      342.90     14.89 o 
   6  12   1      107.29      112.00     13.74 o 
   7  12   1       43.25       32.38     17.00 o 
   8  12   1       48.25       59.94     13.68 o 
   9  12   1      274.38      224.71     19.06 o 
  10  12   1       10.35       -1.63     20.11 o 
 -10  13   1      315.30      304.56     17.90 o 
  -9  13   1       82.90       83.14     13.07 o 
  -8  13   1       56.82       48.26     17.26 o 
  -7  13   1     1370.41     1288.96     34.83 o 
  -6  13   1      233.46      227.87     16.49 o 
  -5  13   1      621.98      601.91     18.70 o 
  -4  13   1      208.63      200.24     12.41 o 
  -3  13   1       68.13       98.10      9.51 o 
  -2  13   1      746.61      761.46     19.53 o 
  -1  13   1       14.67        2.46     10.02 o 
   0  13   1       14.62       14.74     10.41 o 
   1  13   1     1409.36     1447.67     35.82 o 
   2  13   1      171.12      161.64     10.24 o 
   3  13   1     1572.72     1550.46     30.77 o 
   4  13   1       94.66       88.58     10.37 o 
   5  13   1       65.81       56.70     10.44 o 
   6  13   1      589.14      595.66     25.32 o 
   7  13   1      204.00      181.39     16.80 o 
   8  13   1       80.15       40.12     15.92 o 
   9  13   1      154.02      185.78     18.42 o 
  -9  14   1       44.00       48.19     13.60 o 
  -8  14   1      296.21      313.28     21.16 o 
  -7  14   1      433.57      524.57     24.94 o 
  -6  14   1     1363.72     1311.01     35.12 o 
  -5  14   1      336.42      324.24     14.36 o 
  -4  14   1      314.37      321.82     14.44 o 
  -3  14   1       86.88       80.14     17.13 o 
  -2  14   1       56.52       72.01     13.46 o 
  -1  14   1      299.37      308.60     16.98 o 
   0  14   1        5.41        0.91     12.04 o 
   1  14   1      843.37      894.15     28.72 o 
   2  14   1      904.07      890.28     28.16 o 
   3  14   1        3.01        1.48     11.24 o 
   4  14   1       20.74        3.61     10.01 o 
   5  14   1      244.90      229.79     21.41 o 
   6  14   1      227.75      213.49     17.23 o 
   7  14   1      225.08      196.31     17.87 o 
   8  14   1       38.46       45.51     20.80 o 
  -8  15   1        9.74        4.29     18.94 o 
  -7  15   1      205.58      218.90     18.43 o 
  -6  15   1      492.08      506.85     30.85 o 
  -5  15   1        5.20       -3.41     10.78 o 
  -4  15   1       56.47       57.86     14.20 o 
  -3  15   1       41.98       48.78     14.33 o 
  -2  15   1       35.01       57.05     14.43 o 
  -1  15   1      935.66      975.12     43.78 o 
   0  15   1      977.56      914.44     28.95 o 
   1  15   1       74.65       43.18     13.47 o 
   2  15   1        0.29       -5.42     13.60 o 
   3  15   1       25.00       32.16     13.73 o 
   4  15   1       11.74        8.05     11.07 o 
   5  15   1        4.27       15.75     11.23 o 
   6  15   1      133.20      128.07     17.52 o 
   7  15   1      742.99      760.66     29.97 o 
  -7  16   1        3.37       -4.34     14.95 o 
  -6  16   1       51.23       30.60     15.99 o 
  -5  16   1      210.52      258.76     28.68 o 
  -4  16   1      188.86      191.06     17.87 o 
  -3  16   1      359.39      342.79     20.78 o 
  -2  16   1       18.71       16.87     13.90 o 
  -1  16   1      150.28      160.94     16.05 o 
   0  16   1      304.79      332.15     19.37 o 
   1  16   1      321.99      350.51     19.87 o 
   2  16   1       60.78       53.82     15.87 o 
   3  16   1      486.56      495.89     25.53 o 
   4  16   1      145.85      190.93     18.89 o 
   5  16   1       69.62       88.08     23.02 o 
   6  16   1        3.09        1.54     16.06 o 
  -5  17   1      163.24      178.47     25.41 o 
  -4  17   1        1.33        5.44     15.49 o 
  -3  17   1       30.35       32.64     15.46 o 
  -2  17   1       60.92       63.66     16.37 o 
  -1  17   1       92.30       91.20     21.38 o 
   0  17   1        8.75       11.86     16.06 o 
   1  17   1        3.41       -7.75     14.58 o 
   2  17   1        8.34        2.48     19.70 o 
   3  17   1        4.21       -2.86     15.25 o 
   4  17   1       60.78       76.48     17.00 o 
  -3  18   1      423.50      416.37     30.32 o 
  -2  18   1       36.74       18.82     16.71 o 
  -1  18   1       72.29       45.23     20.85 o 
   0  18   1      161.78      143.81     18.56 o 
   1  18   1      162.40      166.23     21.25 o 
   2  18   1       12.98        8.05     21.16 o 
 -14   0   2       25.34       28.15     23.64 o 
 -13   0   2        4.18       -3.81     20.45 o 
 -12   0   2      286.90      301.49     17.56 o 
 -11   0   2     1958.10     1815.95     42.34 o 
 -10   0   2     1762.58     1620.25     38.64 o 
  -9   0   2      344.62      356.01     16.01 o 
  -8   0   2     3805.74     3512.70     69.32 o 
  -7   0   2    44739.12    45140.79    816.23 o 
  -6   0   2      516.84      281.87     10.67 o 
  -5   0   2      362.46      191.06      8.40 o 
  -4   0   2     9384.90     9184.90    220.25 o 
  -3   0   2     1931.63     1604.55     45.24 o 
  -2   0   2    18648.51    21572.33    546.03 o 
  -1   0   2    12583.30    15584.80    394.12 o 
   0   0   2     7006.28     7205.47    183.96 o 
   1   0   2     5861.96     5946.90    151.91 o 
   2   0   2    15094.78    14681.75    371.37 o 
   3   0   2    10813.30    10165.60    259.12 o 
   4   0   2    10743.83    10413.74    266.29 o 
   5   0   2     1461.88     1414.12     30.58 o 
   6   0   2      317.66      392.42     14.46 o 
   7   0   2    12872.87    13057.55    240.62 o 
   8   0   2     1507.51     1513.07     68.16 o 
   9   0   2       10.85       20.54     10.27 o 
  10   0   2      931.84     1007.12     29.61 o 
  11   0   2        2.86       11.25     17.09 o 
 -14   1   2      267.09      293.29     21.78 o 
 -13   1   2      328.18      344.65     16.32 o 
 -12   1   2      930.80     1001.59     25.53 o 
 -11   1   2      308.43      321.77     14.04 o 
 -10   1   2        8.21        3.15      4.80 o 
  -9   1   2      773.21      687.66     17.60 o 
  -8   1   2     4347.58     4296.04     68.61 o 
  -7   1   2      891.80      769.37     19.17 o 
  -6   1   2      669.69      709.30     14.81 o 
  -5   1   2      951.35      858.75     41.09 o 
  -4   1   2     6775.26     7051.11    298.25 o 
  -3   1   2     4072.25     4114.45     62.89 o 
  -2   1   2     3972.31     4794.86     89.05 o 
  -1   1   2    23188.31    23244.44    416.90 o 
   0   1   2     5583.04     5603.24     81.85 o 
   1   1   2    21894.27    22241.69    396.24 o 
   2   1   2     8228.35     8205.97    147.92 o 
   3   1   2     1706.20     1654.00     32.77 o 
   4   1   2      110.84      138.24     11.67 o 
   5   1   2      221.28      228.88     10.78 o 
   6   1   2      954.28     1034.44     17.68 o 
   7   1   2       24.86       38.71      5.18 o 
   8   1   2     1388.15     1410.05     21.25 o 
   9   1   2       70.18       84.50      7.82 o 
  10   1   2     1347.14     1366.09     25.04 o 
  11   1   2       23.84       37.61     13.73 o 
  12   1   2      121.19      158.59     21.11 o 
 -14   2   2      227.59      234.82     18.81 o 
 -13   2   2        0.79       -7.81     11.48 o 
 -12   2   2      845.18      857.96     23.90 o 
 -11   2   2       70.59       56.07      9.78 o 
 -10   2   2      100.06      106.63      8.07 o 
  -9   2   2     1788.63     1852.76     28.91 o 
  -8   2   2     1765.45     1819.68     24.17 o 
  -7   2   2     3194.71     3401.18     41.27 o 
  -6   2   2     5980.68     6739.19     78.32 o 
  -5   2   2     2616.50     2951.91     35.41 o 
  -4   2   2     2506.51     2723.51     32.54 o 
  -3   2   2      675.22      772.72     17.22 o 
  -2   2   2     2234.66     2198.95     45.74 o 
  -1   2   2       72.50       27.17      8.26 o 
   0   2   2     1024.00      926.41     15.06 o 
   2   2   2     6213.34     7023.30    102.90 o 
   3   2   2        2.89       20.53      2.99 o 
   4   2   2     1347.08     1465.83     21.44 o 
   5   2   2      630.01      549.16     12.93 o 
   6   2   2      813.09      788.53     35.18 o 
   7   2   2      963.11      986.25     18.17 o 
   8   2   2      618.51      560.52     14.07 o 
   9   2   2      283.61      243.02     18.60 o 
  10   2   2       15.04       19.48     12.25 o 
  11   2   2        4.75        2.52     13.51 o 
  12   2   2        1.78       21.91     14.54 o 
 -14   3   2      248.05      266.01     17.82 o 
 -13   3   2      151.76      105.70     13.42 o 
 -12   3   2      776.56      850.97     25.32 o 
 -11   3   2      553.48      562.12     19.08 o 
 -10   3   2        4.22       -5.65      8.30 o 
  -9   3   2        9.03       21.47      5.84 o 
  -8   3   2     5192.58     5069.44     60.59 o 
  -7   3   2      747.15      686.61     11.39 o 
  -6   3   2       83.33      119.14      4.81 o 
  -5   3   2     3127.71     3358.50     40.11 o 
  -4   3   2      529.47      557.09     10.11 o 
  -3   3   2    22296.61    24223.14    305.33 o 
  -2   3   2     1891.01     2167.87     33.01 o 
  -1   3   2     6053.23     5756.66     72.77 o 
   0   3   2    11485.78    12430.15    155.37 o 
   1   3   2    13423.25    13674.50    170.85 o 
   2   3   2        8.08       54.34     10.34 o 
   3   3   2     8147.73     7993.00    101.38 o 
   4   3   2       11.59        8.38      3.25 o 
   5   3   2      464.50      508.13     10.64 o 
   6   3   2      265.13      258.43      8.52 o 
   7   3   2       22.00       16.39      6.41 o 
   8   3   2     1852.54     1859.81     25.99 o 
   9   3   2       61.78       91.11     12.40 o 
  10   3   2       33.60       50.06     13.55 o 
  11   3   2      553.11      594.81     25.30 o 
  12   3   2      996.87      962.65     40.68 o 
 -14   4   2      747.86      841.91     33.21 o 
 -13   4   2      137.35      181.65     14.42 o 
 -12   4   2      361.05      316.62     15.34 o 
 -11   4   2       92.19       97.73     11.54 o 
 -10   4   2       29.84       15.59      8.67 o 
  -9   4   2     4662.06     4541.51     73.73 o 
  -8   4   2      703.84      702.04     12.36 o 
  -7   4   2     1178.43     1126.41     16.38 o 
  -6   4   2     8396.25     8548.45     99.00 o 
  -5   4   2    19475.66    20686.78    263.24 o 
  -4   4   2      501.69      734.25     19.81 o 
  -3   4   2      456.65      423.55      8.56 o 
  -2   4   2     3140.62     2832.17     42.72 o 
  -1   4   2     2104.83     1890.11     32.20 o 
   0   4   2     6954.49     8008.11    101.02 o 
   1   4   2     1275.22     1294.24     18.46 o 
   2   4   2    13296.64    14031.22    203.48 o 
   3   4   2     6627.38     6864.85     87.62 o 
   4   4   2     1367.60     1125.47     17.38 o 
   5   4   2     3306.97     3255.08     44.20 o 
   6   4   2     2467.67     2299.35     35.74 o 
   7   4   2     1702.68     1584.69     33.20 o 
   8   4   2       68.86       73.43      8.73 o 
   9   4   2     1845.47     1760.13     64.18 o 
  10   4   2      346.37      334.01     18.56 o 
  11   4   2      105.70      112.75     15.17 o 
  12   4   2       40.97       51.58     17.01 o 
 -14   5   2      137.77      131.75     19.77 o 
 -13   5   2     2459.04     2476.86     59.15 o 
 -12   5   2      156.77      175.05     17.70 o 
 -11   5   2       48.17       43.29     12.02 o 
 -10   5   2     2192.66     2139.45     40.02 o 
  -9   5   2     1670.39     1690.65     27.45 o 
  -8   5   2        1.19        3.84      5.25 o 
  -7   5   2     2262.76     2375.19     34.59 o 
  -6   5   2      126.96      174.74      5.46 o 
  -5   5   2    21631.24    23303.27    261.69 o 
  -4   5   2       18.77       72.94      7.92 o 
  -3   5   2     1318.26      995.48     14.57 o 
  -2   5   2      830.99      672.59     15.58 o 
  -1   5   2     6224.70     5674.14     72.23 o 
   0   5   2     2721.97     2243.30     30.17 o 
   1   5   2    12170.91    11962.89    174.03 o 
   2   5   2    12882.48    13136.50    164.89 o 
   3   5   2     1930.39     2210.08     30.49 o 
   4   5   2     1247.50     1360.80     20.42 o 
   5   5   2     1939.01     2200.69     27.85 o 
   6   5   2      365.20      345.03     12.51 o 
   7   5   2      279.21      302.60     16.64 o 
   8   5   2      198.71      213.24     14.13 o 
   9   5   2      576.71      565.00     18.06 o 
  10   5   2     1930.99     1846.14     45.51 o 
  11   5   2      558.69      507.88     25.25 o 
  12   5   2       10.87       15.49     23.37 o 
 -14   6   2       12.81        9.34     19.74 o 
 -13   6   2      106.10       93.30     18.26 o 
 -12   6   2      478.94      443.47     24.12 o 
 -11   6   2      432.82      433.27     23.07 o 
 -10   6   2        8.82       26.28      9.40 o 
  -9   6   2      559.49      545.49     14.45 o 
  -8   6   2      405.73      432.24     13.76 o 
  -7   6   2     1025.91      902.31     16.99 o 
  -6   6   2     1869.70     1773.24     25.89 o 
  -5   6   2       36.20       27.77      3.97 o 
  -4   6   2        2.63       -5.83      3.89 o 
  -3   6   2      116.79       90.28      8.64 o 
  -2   6   2       28.07       39.80      2.99 o 
  -1   6   2        8.27       20.66      3.32 o 
   0   6   2     1677.23     1752.74     31.47 o 
   1   6   2       90.08       95.18      5.29 o 
   2   6   2     5741.18     5769.04     74.34 o 
   3   6   2     2618.38     2694.17     36.66 o 
   4   6   2       24.33       33.33      6.62 o 
   5   6   2      664.24      609.29     15.47 o 
   6   6   2      694.73      687.25     25.28 o 
   7   6   2      179.08      184.56     12.70 o 
   8   6   2     1303.89     1329.23     33.62 o 
   9   6   2       81.10       63.46     10.39 o 
  10   6   2       15.53       22.52     13.63 o 
  11   6   2       30.78       19.88     14.44 o 
  12   6   2       15.00       11.18     17.21 o 
 -13   7   2      254.90      261.89     20.87 o 
 -12   7   2        1.67       -2.01     15.21 o 
 -11   7   2      192.30      188.14     16.97 o 
 -10   7   2     3703.55     3634.92     68.35 o 
  -9   7   2      267.11      273.48     11.08 o 
  -8   7   2      798.04      815.71     19.40 o 
  -7   7   2      256.86      240.88     10.08 o 
  -6   7   2     2302.50     2345.11     33.38 o 
  -5   7   2     4055.18     4074.80     62.09 o 
  -4   7   2      951.60     1084.01     19.95 o 
  -3   7   2        6.13       20.87      2.95 o 
  -2   7   2     6118.86     5670.31     72.77 o 
  -1   7   2     5166.34     4928.96     63.73 o 
   0   7   2      343.39      413.65      8.90 o 
   1   7   2      992.59      939.98     16.65 o 
   2   7   2     1364.45     1360.00     20.58 o 
   3   7   2      350.66      360.13      9.28 o 
   4   7   2      346.11      390.08     16.66 o 
   5   7   2      943.93     1048.99     21.44 o 
   6   7   2     2242.18     2163.50     40.83 o 
   7   7   2      946.49      967.75     27.01 o 
   8   7   2      176.71      172.14     18.02 o 
   9   7   2      133.76      174.18     15.02 o 
  10   7   2      822.54      805.50     29.58 o 
  11   7   2      158.93      121.81     17.64 o 
 -13   8   2       30.85       44.79     18.34 o 
 -12   8   2        9.77        4.64     14.85 o 
 -11   8   2        2.01        5.40     13.85 o 
 -10   8   2       13.40       20.00     12.88 o 
  -9   8   2      592.97      642.71     18.83 o 
  -8   8   2       11.52       14.96     11.48 o 
  -7   8   2      901.02      873.66     30.05 o 
  -6   8   2     3380.33     3401.68     53.34 o 
  -5   8   2     1975.54     1987.11     33.52 o 
  -4   8   2     1265.98     1050.05     23.88 o 
  -3   8   2     6806.16     6863.18     87.82 o 
  -2   8   2      301.91      273.88      7.67 o 
  -1   8   2      356.70      435.52      9.34 o 
   0   8   2       16.78       48.99      5.96 o 
   1   8   2        9.44        9.08      3.77 o 
   2   8   2     3869.41     4067.81     53.92 o 
   3   8   2     2042.29     2114.89     35.79 o 
   4   8   2      571.28      592.21     20.00 o 
   5   8   2     2040.41     2118.94     45.37 o 
   6   8   2     1826.64     1804.20     32.96 o 
   7   8   2      503.33      509.66     20.56 o 
   8   8   2        4.83       -2.73     11.05 o 
   9   8   2      703.48      668.33     25.40 o 
  10   8   2        1.75       16.79     14.55 o 
  11   8   2       13.75       20.34     25.54 o 
 -13   9   2      168.27      175.82     20.48 o 
 -12   9   2      590.86      614.77     52.19 o 
 -11   9   2     1340.13     1319.19     39.56 o 
 -10   9   2       39.02       58.65     11.47 o 
  -9   9   2      554.00      603.44     33.83 o 
  -8   9   2     1056.93     1084.87     24.28 o 
  -7   9   2        0.30        1.70      7.82 o 
  -6   9   2     1278.58     1228.07     24.05 o 
  -5   9   2      387.79      376.26     12.27 o 
  -4   9   2      111.36      105.70     15.36 o 
  -3   9   2     9072.26     9543.89    140.12 o 
  -2   9   2       22.79       23.90      4.27 o 
  -1   9   2      883.31      802.72     16.27 o 
   0   9   2     5061.27     4795.90     62.90 o 
   1   9   2      346.90      289.35      8.37 o 
   2   9   2     3342.69     3187.58     50.71 o 
   3   9   2     2322.59     2203.80     38.55 o 
   4   9   2       61.62       89.18     27.34 o 
   5   9   2       76.91       88.20     17.54 o 
   6   9   2        1.09       -2.02      8.09 o 
   7   9   2       87.12       91.67     12.07 o 
   8   9   2     1116.76     1138.97     54.71 o 
   9   9   2        2.21       -6.52     13.23 o 
  10   9   2       46.51       68.72     15.51 o 
  11   9   2       67.97       69.44     17.50 o 
 -12  10   2        2.88       27.93     17.87 o 
 -11  10   2      422.17      379.67     22.51 o 
 -10  10   2      355.92      352.32     16.05 o 
  -9  10   2      349.94      339.49     17.02 o 
  -8  10   2      454.86      411.32     16.12 o 
  -7  10   2      740.55      765.90     25.28 o 
  -6  10   2      186.61      189.40     11.92 o 
  -5  10   2      415.35      347.93     20.54 o 
  -4  10   2      795.55      817.70     18.44 o 
  -3  10   2     1636.64     1536.39     41.04 o 
  -2  10   2       18.19       33.60      6.18 o 
  -1  10   2     3295.68     3447.93     46.65 o 
   0  10   2      454.23      437.57     16.20 o 
   1  10   2     2767.40     2782.00     45.40 o 
   2  10   2       71.28       63.69      9.15 o 
   3  10   2       73.51       71.27     11.33 o 
   4  10   2     1278.16     1196.92     24.80 o 
   5  10   2      929.83      922.91     21.74 o 
   6  10   2       59.22       51.38      9.54 o 
   7  10   2     1697.17     1713.27     41.26 o 
   8  10   2      386.61      421.70     21.62 o 
   9  10   2       17.68       13.81     13.58 o 
  10  10   2       47.86       27.55     13.27 o 
 -12  11   2        0.18      -12.76     15.94 o 
 -11  11   2      336.60      342.69     51.52 o 
 -10  11   2      356.86      398.56     17.64 o 
  -9  11   2       11.89        4.33     11.19 o 
  -8  11   2      226.57      226.83     13.09 o 
  -7  11   2     1300.98     1305.19     33.91 o 
  -6  11   2       28.54       20.18     22.31 o 
  -5  11   2       40.42       25.73      9.36 o 
  -4  11   2      509.80      481.59     21.51 o 
  -3  11   2      998.37      982.52     20.69 o 
  -2  11   2     1481.22     1437.64     26.89 o 
  -1  11   2       98.47       83.60      7.45 o 
   0  11   2        2.47       25.40     11.54 o 
   1  11   2      881.41      891.52     21.90 o 
   2  11   2       74.78       64.49      7.81 o 
   3  11   2      585.97      602.94     17.12 o 
   4  11   2        0.15        4.12      8.08 o 
   5  11   2      627.09      675.51     19.46 o 
   6  11   2      167.88      159.38     14.56 o 
   7  11   2      403.76      425.67     20.83 o 
   8  11   2      144.11      150.88     16.82 o 
   9  11   2      175.40      153.18     17.65 o 
  10  11   2       25.42        9.69     14.77 o 
 -11  12   2        2.31       10.52     16.64 o 
 -10  12   2      125.22      127.28     13.56 o 
  -9  12   2        0.07       15.05     11.08 o 
  -8  12   2      355.67      376.70     16.10 o 
  -7  12   2      126.80      163.82     14.24 o 
  -6  12   2      121.69      138.00     13.77 o 
  -5  12   2      120.90      102.10     20.71 o 
  -4  12   2     4831.00     4835.32     75.67 o 
  -3  12   2      956.77      984.22     30.59 o 
  -2  12   2       14.65       10.31      9.36 o 
  -1  12   2     1951.32     1994.83     44.07 o 
   0  12   2     1077.37     1064.23     34.54 o 
   1  12   2     1697.82     1732.66     32.30 o 
   2  12   2      227.50      206.06     11.10 o 
   3  12   2       27.05       19.39      8.76 o 
   4  12   2      917.59      928.26     22.67 o 
   5  12   2      325.27      373.44     15.77 o 
   6  12   2       13.01       25.11     12.81 o 
   7  12   2     1164.63     1160.64     34.27 o 
   8  12   2       71.95       92.39     16.68 o 
   9  12   2       51.95       39.79     15.73 o 
 -10  13   2       99.05      127.00     14.37 o 
  -9  13   2      243.42      283.30     16.39 o 
  -8  13   2       58.65       65.18     11.97 o 
  -7  13   2        0.05        0.03     12.18 o 
  -6  13   2        8.31       11.47     11.71 o 
  -5  13   2        8.43        5.42      9.20 o 
  -4  13   2      915.39      973.09     22.85 o 
  -3  13   2      859.74      909.06     31.09 o 
  -2  13   2       39.14       56.78     11.29 o 
  -1  13   2      785.92      807.34     24.94 o 
   0  13   2      946.84     1057.29     49.71 o 
   1  13   2      255.77      246.74     15.49 o 
   2  13   2      131.69      135.66     10.58 o 
   3  13   2     1411.67     1361.59     29.00 o 
   4  13   2      200.12      165.25     12.33 o 
   5  13   2       18.07       13.06     14.99 o 
   6  13   2      105.47      142.91     16.58 o 
   7  13   2      297.83      336.39     20.75 o 
   8  13   2      103.66      146.07     22.44 o 
  -9  14   2      404.39      405.90     18.55 o 
  -8  14   2        7.28        4.89     11.79 o 
  -7  14   2        0.64       10.95     12.61 o 
  -6  14   2      714.53      756.45     27.08 o 
  -5  14   2        2.61      -13.89      9.26 o 
  -4  14   2      123.69      109.55     11.29 o 
  -3  14   2      169.02      185.91     14.98 o 
  -2  14   2        1.63       10.70     11.41 o 
  -1  14   2      558.24      550.65     22.78 o 
   0  14   2        3.74        9.02     11.73 o 
   1  14   2      362.46      348.84     18.44 o 
   2  14   2      544.29      568.82     24.08 o 
   3  14   2       31.96       47.63     10.57 o 
   4  14   2        1.50      -10.28     10.35 o 
   5  14   2      289.78      327.88     15.84 o 
   6  14   2       86.35      105.84     16.99 o 
   7  14   2      196.59      151.72     18.79 o 
  -8  15   2      354.78      306.01     17.66 o 
  -7  15   2      221.86      196.69     17.78 o 
  -6  15   2        0.64        9.70     14.40 o 
  -5  15   2       41.32       32.34     10.89 o 
  -4  15   2       90.60       74.43     14.25 o 
  -3  15   2      181.71      170.91     16.53 o 
  -2  15   2       53.30       42.29     13.40 o 
  -1  15   2       91.96      103.61     14.67 o 
   0  15   2      192.77      184.82     16.12 o 
   1  15   2      172.38      186.09     16.46 o 
   2  15   2      100.80      109.08     29.35 o 
   3  15   2      237.83      218.60     18.25 o 
   4  15   2      144.85      165.44     25.97 o 
   5  15   2      417.91      426.94     18.02 o 
   6  15   2      238.29      236.58     19.30 o 
  -7  16   2       94.75       74.73     17.43 o 
  -6  16   2       63.61       80.17     16.62 o 
  -5  16   2       28.78       14.78     22.13 o 
  -4  16   2      162.30      179.17     24.65 o 
  -3  16   2      582.89      600.43     26.28 o 
  -2  16   2       97.25       85.83     23.15 o 
  -1  16   2      134.48      139.46     16.52 o 
   0  16   2      244.43      290.62     34.75 o 
   1  16   2       93.04      102.66     16.49 o 
   2  16   2        2.18      -12.02     14.99 o 
   3  16   2       97.78       85.17     22.84 o 
   4  16   2       10.30       -3.18     22.44 o 
   5  16   2      403.51      462.04     25.01 o 
  -6  17   2        6.38       16.20     21.69 o 
  -5  17   2       16.71       22.40     23.02 o 
  -4  17   2       35.92       40.75     15.81 o 
  -3  17   2        0.67       12.95     15.26 o 
  -2  17   2     1011.52     1080.76     45.37 o 
  -1  17   2      436.39      448.53     23.93 o 
   0  17   2      105.74      111.21     18.37 o 
   1  17   2      304.31      326.96     21.68 o 
   2  17   2       59.78       65.88     19.08 o 
   3  17   2        6.97        1.03     16.58 o 
   4  17   2       47.80       27.96     20.10 o 
  -3  18   2        0.64      -18.13     16.07 o 
  -2  18   2        0.32       11.70     16.42 o 
  -1  18   2        3.35       22.45     16.18 o 
   0  18   2       56.23       71.12     18.02 o 
   1  18   2       17.09       21.80     18.31 o 
 -15   1   3        9.82        1.18     16.81 o 
 -14   1   3       60.53       50.41     26.78 o 
 -13   1   3       60.47       42.39     11.90 o 
 -12   1   3      877.83      906.35     23.77 o 
 -11   1   3      109.16      104.10     10.53 o 
 -10   1   3      894.49      863.17     30.45 o 
  -9   1   3     6968.71     6610.15    103.37 o 
  -8   1   3     1144.75     1449.66     27.29 o 
  -7   1   3     1934.65     1611.69     31.86 o 
  -6   1   3     4376.05     3939.52     62.20 o 
  -5   1   3     4120.30     3774.17     59.20 o 
  -4   1   3      783.48      639.78     19.69 o 
  -3   1   3      269.49      427.01      7.08 o 
  -2   1   3      279.42      193.01     13.45 o 
  -1   1   3    37438.88    37379.64    541.24 o 
   0   1   3      121.72       26.91      4.51 o 
   1   1   3     2409.32     1888.61     36.56 o 
   2   1   3     3601.02     3394.76     63.60 o 
   3   1   3     4319.39     4172.83     77.99 o 
   4   1   3     1874.93     1866.97     38.03 o 
   5   1   3     1764.89     1672.48     28.93 o 
   6   1   3        9.35       13.99      5.72 o 
   7   1   3     2449.85     2352.20     35.09 o 
   8   1   3      478.44      487.03     12.35 o 
   9   1   3        0.22       -5.78      8.64 o 
  10   1   3      644.07      642.33     20.32 o 
  11   1   3        2.34       19.39     20.18 o 
 -15   2   3       23.19       62.66     18.15 o 
 -14   2   3      637.25      724.30     24.66 o 
 -13   2   3      106.97      114.16     12.75 o 
 -12   2   3      492.26      540.85     19.28 o 
 -11   2   3      442.57      500.73     18.16 o 
 -10   2   3     1916.91     1950.90     30.94 o 
  -9   2   3       81.99       81.81      6.60 o 
  -8   2   3     6383.21     6367.52     75.03 o 
  -7   2   3     1541.42     1617.98     21.47 o 
  -6   2   3    13749.24    14790.42    169.02 o 
  -5   2   3     4231.92     4315.57     51.12 o 
  -4   2   3     3902.41     3840.96     51.58 o 
  -3   2   3     9010.15     9165.84    135.07 o 
  -2   2   3    22595.31    22864.91    937.51 o 
  -1   2   3     9691.53     9971.02    144.94 o 
   1   2   3      394.67      424.93     17.86 o 
   2   2   3      355.39      395.67     14.47 o 
   3   2   3      676.99      708.48     97.20 o 
   4   2   3       84.32       83.62     21.11 o 
   5   2   3      779.35      715.69     18.89 o 
   6   2   3     7268.36     7234.17    109.84 o 
   7   2   3     2948.68     2909.74     48.32 o 
   8   2   3      183.70      191.72     10.96 o 
   9   2   3      453.88      432.89     25.76 o 
  10   2   3      727.55      719.60     26.89 o 
  11   2   3        9.43        2.67     13.99 o 
  12   2   3      427.91      466.89     37.45 o 
 -15   3   3        5.33      -12.84     13.90 o 
 -14   3   3      901.67      825.75     26.23 o 
 -13   3   3        6.16       -3.06     11.70 o 
 -12   3   3       13.26       -0.47     13.42 o 
 -11   3   3      847.59      825.29     22.19 o 
 -10   3   3     1753.13     1677.45     33.07 o 
  -9   3   3     2529.79     2440.74     36.33 o 
  -8   3   3     2141.78     2230.56     28.94 o 
  -7   3   3     2104.77     2194.08     28.00 o 
  -6   3   3     4576.04     5119.92     60.47 o 
  -5   3   3      341.96      360.09      7.33 o 
  -4   3   3     8230.26     8862.70    102.17 o 
  -2   3   3     1671.96     1909.81     72.68 o 
  -1   3   3     7425.02     8009.28    101.13 o 
   0   3   3     9157.79     9670.75    121.75 o 
   1   3   3     7218.00     7537.85     95.70 o 
   2   3   3      165.02      168.38      5.84 o 
   3   3   3       57.83       33.36      5.25 o 
   4   3   3     4458.63     4408.97     58.64 o 
   5   3   3      278.17      209.34      7.63 o 
   6   3   3     1630.19     1505.57     36.21 o 
   7   3   3        8.61       18.76      7.44 o 
   8   3   3      683.52      666.18     15.66 o 
   9   3   3      211.56      235.82     16.37 o 
  10   3   3      280.89      265.47     18.06 o 
  11   3   3       51.16       32.35     15.35 o 
  12   3   3      496.99      543.74     28.62 o 
 -14   4   3      146.98      122.29     15.36 o 
 -13   4   3      433.85      435.25     22.85 o 
 -12   4   3      364.26      354.92     15.68 o 
 -11   4   3      258.16      273.46     13.63 o 
 -10   4   3      492.63      553.31     17.44 o 
  -9   4   3      179.04      172.24     10.17 o 
  -8   4   3       52.47       49.06      4.40 o 
  -7   4   3     2279.70     2333.24     29.70 o 
  -6   4   3     2304.41     2739.91     33.95 o 
  -5   4   3      835.11      975.11     15.92 o 
  -4   4   3     6128.65     6105.20     70.16 o 
  -3   4   3     4892.59     4651.21     59.75 o 
  -2   4   3     1086.77      914.29     12.39 o 
   0   4   3     5042.25     5190.17     66.69 o 
   1   4   3     2012.71     2053.47     28.41 o 
   2   4   3      427.84      492.80      9.89 o 
   3   4   3     4513.63     4492.03     59.04 o 
   4   4   3     3382.75     3506.50     47.31 o 
   5   4   3      319.13      282.37     10.14 o 
   6   4   3        3.11       12.44      5.27 o 
   7   4   3      209.11      171.11     21.69 o 
   8   4   3      192.62      202.82     19.56 o 
   9   4   3      806.59      792.66     37.45 o 
  10   4   3       10.20       19.91     14.45 o 
  11   4   3      902.68      883.17     32.26 o 
 -14   5   3       29.12       42.15     17.71 o 
 -13   5   3       34.29       32.70     13.06 o 
 -12   5   3        7.97       17.12     11.45 o 
 -11   5   3      459.55      456.32     24.25 o 
 -10   5   3      157.42      176.18     11.38 o 
  -9   5   3      356.76      321.17     11.25 o 
  -8   5   3      579.54      558.66     15.05 o 
  -7   5   3     2559.78     2388.44     30.59 o 
  -6   5   3       48.85       38.84      3.06 o 
  -5   5   3     1839.80     1960.05     33.29 o 
  -4   5   3     3211.88     3384.81     40.05 o 
  -3   5   3      153.91      137.46     13.50 o 
  -2   5   3      344.46      395.58      7.20 o 
  -1   5   3     1669.10     1560.40     22.23 o 
   0   5   3      338.28      361.52      8.06 o 
   1   5   3     8347.12     8515.56    108.19 o 
   2   5   3     2876.79     3064.67     41.35 o 
   3   5   3     3233.38     3127.49     42.38 o 
   4   5   3       86.80      110.83      6.24 o 
   5   5   3      168.03      191.94      8.84 o 
   6   5   3      701.44      663.11     21.28 o 
   7   5   3       13.58        5.86      9.45 o 
   8   5   3      157.13      152.73     13.70 o 
   9   5   3        9.74        5.10     10.31 o 
  10   5   3       14.22       20.50     14.80 o 
  11   5   3      311.41      323.97     21.63 o 
 -14   6   3       81.39      122.59     18.07 o 
 -13   6   3       26.96       32.06     14.86 o 
 -12   6   3     1798.11     1773.77     37.47 o 
 -11   6   3      285.83      325.07     15.19 o 
 -10   6   3        1.20       14.71      8.86 o 
  -9   6   3       33.08       36.26      6.89 o 
  -8   6   3       92.77       99.48      8.55 o 
  -7   6   3     3676.43     3512.04     56.17 o 
  -6   6   3     4112.42     3975.99     53.09 o 
  -5   6   3       17.61       35.37      8.55 o 
  -4   6   3    27831.30    28073.35    314.96 o 
  -3   6   3     7244.62     6636.64     98.14 o 
  -2   6   3      439.67      241.28      6.04 o 
  -1   6   3     1958.11     1603.60     20.44 o 
   0   6   3     5646.91     5424.41     70.24 o 
   1   6   3      101.28      103.12      4.95 o 
   2   6   3        3.35        6.61      3.78 o 
   3   6   3     1364.82     1559.23     23.50 o 
   4   6   3     4685.61     4561.01     60.67 o 
   5   6   3     1954.40     1909.65     63.92 o 
   6   6   3      823.01      679.05     22.06 o 
   7   6   3      654.67      643.91     22.96 o 
   8   6   3     2294.02     2293.47    113.76 o 
   9   6   3       38.74        4.13     14.47 o 
  10   6   3       53.80       61.12     22.62 o 
  11   6   3      979.77      966.10     33.83 o 
 -14   7   3      102.45       78.98     18.62 o 
 -13   7   3       18.41       30.35     17.26 o 
 -12   7   3      240.85      257.32     19.84 o 
 -11   7   3      792.39      803.51     23.60 o 
 -10   7   3      560.00      539.97     19.34 o 
  -9   7   3     1395.75     1404.95     28.22 o 
  -8   7   3     1899.43     1922.93     36.93 o 
  -7   7   3      373.13      366.39     13.12 o 
  -6   7   3      211.54      247.16      9.99 o 
  -5   7   3     1552.10     1359.30     21.81 o 
  -4   7   3       71.50      109.40      4.33 o 
  -3   7   3      213.14      240.61      6.48 o 
  -2   7   3      222.06      253.63     15.14 o 
  -1   7   3     1868.92     1859.59     26.44 o 
   0   7   3     8286.28     8229.73    105.03 o 
   1   7   3      353.11      262.05      8.32 o 
   2   7   3      687.38      779.67     14.29 o 
   3   7   3      181.53      151.63      7.57 o 
   4   7   3     6010.25     6115.07     92.95 o 
   5   7   3      216.96      243.23     11.82 o 
   6   7   3      974.72      913.10     21.32 o 
   7   7   3       27.96       42.95     11.75 o 
   8   7   3       27.35       35.59     12.04 o 
   9   7   3       61.71       71.28     19.79 o 
  10   7   3        0.13       -0.72     21.20 o 
  11   7   3        6.49       -1.16     14.64 o 
 -13   8   3       79.90       82.47     17.88 o 
 -12   8   3      388.64      361.39     21.81 o 
 -11   8   3       56.43       81.31     15.77 o 
 -10   8   3      650.58      681.00     25.90 o 
  -9   8   3      243.30      238.77     16.90 o 
  -8   8   3     2158.52     2166.12     38.66 o 
  -7   8   3        0.18       -2.16      9.63 o 
  -6   8   3      341.44      369.31     10.75 o 
  -5   8   3       59.41       72.61      5.40 o 
  -4   8   3     1684.58     1830.25     31.53 o 
  -3   8   3     1543.68     1652.37     28.79 o 
  -2   8   3    12237.10    12641.78    159.42 o 
  -1   8   3      907.22      899.07     15.15 o 
   0   8   3      224.54      223.41     10.13 o 
   1   8   3      197.77      224.52      8.33 o 
   2   8   3       21.69       23.91      5.16 o 
   3   8   3       29.68       64.52      7.20 o 
   4   8   3      792.69      765.93     22.28 o 
   5   8   3       41.27       49.78      8.44 o 
   6   8   3     2362.53     2235.58    166.00 o 
   7   8   3       42.00       46.09     11.92 o 
   8   8   3       42.68       47.74     13.19 o 
   9   8   3      304.34      285.23     22.88 o 
  10   8   3        5.53      -17.82     14.71 o 
 -13   9   3        0.42       10.60     17.83 o 
 -12   9   3       15.93       13.50     16.74 o 
 -11   9   3     1061.74     1035.74     33.23 o 
 -10   9   3      131.00      116.27     11.72 o 
  -9   9   3      156.36      167.14     11.41 o 
  -8   9   3      712.84      733.19     19.48 o 
  -7   9   3     1051.76     1052.50     23.34 o 
  -6   9   3      120.97      122.52      9.21 o 
  -5   9   3      389.89      348.41     11.54 o 
  -4   9   3      307.19      298.99     13.57 o 
  -3   9   3     1646.31     1644.13     24.38 o 
  -2   9   3      672.25      723.52     13.54 o 
  -1   9   3     1052.40     1078.67     17.86 o 
   0   9   3     1787.41     1883.35     27.65 o 
   1   9   3     2107.81     2119.17     30.73 o 
   2   9   3      113.12      136.30     15.47 o 
   3   9   3      293.81      289.03     12.16 o 
   4   9   3      603.43      680.64     18.06 o 
   5   9   3       71.60       69.76     11.37 o 
   6   9   3      179.58      177.71     24.88 o 
   7   9   3     1144.75     1091.36     37.89 o 
   8   9   3        6.09        6.45     18.37 o 
   9   9   3      506.15      519.86     34.44 o 
  10   9   3        2.79        3.19     15.55 o 
 -12  10   3       17.11       26.89     16.63 o 
 -11  10   3        6.07      -15.34     25.41 o 
 -10  10   3      646.01      666.53     21.52 o 
  -9  10   3       54.15       47.54     10.33 o 
  -8  10   3        1.58       -4.08      9.62 o 
  -7  10   3      153.78      149.74     10.09 o 
  -6  10   3     1195.17     1156.72     28.16 o 
  -5  10   3     1976.11     2032.86     30.91 o 
  -4  10   3     1846.14     1772.76     31.40 o 
  -3  10   3       38.26       37.31     11.32 o 
  -2  10   3     4971.18     4959.40     65.42 o 
  -1  10   3     1218.56     1228.82     20.26 o 
   0  10   3      407.75      394.12     16.60 o 
   1  10   3     1556.25     1393.11     26.28 o 
   2  10   3      150.08      164.63      9.37 o 
   3  10   3      860.89      869.39     30.80 o 
   4  10   3     2004.24     2012.54     36.69 o 
   5  10   3        8.82       23.10      8.65 o 
   6  10   3     1374.56     1421.42     65.38 o 
   7  10   3        3.75       23.96     13.67 o 
   8  10   3      207.03      252.55     22.00 o 
   9  10   3      781.81      748.80     29.47 o 
 -12  11   3      224.16      262.48     22.40 o 
 -11  11   3        1.19        4.07     15.58 o 
 -10  11   3      701.63      696.82     26.86 o 
  -9  11   3     1098.95     1169.02     27.91 o 
  -8  11   3       22.50       25.93      9.67 o 
  -7  11   3     1344.55     1280.06     27.29 o 
  -6  11   3      770.41      857.20     21.11 o 
  -5  11   3       30.34       16.17      5.26 o 
  -4  11   3      636.85      654.07     17.08 o 
  -3  11   3      359.28      335.68     13.12 o 
  -2  11   3     1355.38     1379.38     26.54 o 
  -1  11   3     1527.18     1518.43     24.00 o 
   0  11   3      170.42      188.79      9.42 o 
   1  11   3       90.24       80.11      8.09 o 
   2  11   3     3702.13     3676.10     59.51 o 
   3  11   3       78.28       78.82      9.02 o 
   4  11   3        2.49       10.00     12.00 o 
   5  11   3      496.68      481.81     17.25 o 
   6  11   3      593.14      465.53     22.38 o 
   7  11   3      345.03      350.85     19.15 o 
   8  11   3      298.76      296.40     20.35 o 
   9  11   3        6.01       28.18     15.31 o 
 -11  12   3        8.31       13.25     16.70 o 
 -10  12   3       26.06        7.15     19.71 o 
  -9  12   3      135.66      143.09     13.45 o 
  -8  12   3      420.37      401.18     17.26 o 
  -7  12   3       46.48       51.58     10.69 o 
  -6  12   3      336.63      349.99     15.52 o 
  -5  12   3        3.17        0.44      7.26 o 
  -4  12   3      200.26      181.08     10.77 o 
  -3  12   3      556.20      507.93     15.66 o 
  -2  12   3       79.34       85.94      8.61 o 
  -1  12   3      648.35      639.27     22.55 o 
   0  12   3       42.95       46.26      8.01 o 
   1  12   3       12.96       25.30      7.96 o 
   2  12   3      220.58      234.04     12.11 o 
   3  12   3        0.13        5.97      8.79 o 
   4  12   3      108.98      102.66     10.99 o 
   5  12   3        1.07       -5.40      9.33 o 
   6  12   3      261.83      316.00     35.06 o 
   7  12   3      348.85      329.68     20.07 o 
   8  12   3       10.54       16.60     21.16 o 
 -11  13   3        1.77       34.98     22.75 o 
 -10  13   3        0.82        0.87     12.29 o 
  -9  13   3      199.12      189.94     15.05 o 
  -8  13   3      236.95      215.92     14.61 o 
  -7  13   3      171.33      138.91     12.76 o 
  -6  13   3     1464.70     1417.88     30.02 o 
  -5  13   3       36.03       23.86      9.13 o 
  -4  13   3      620.25      672.75     19.85 o 
  -3  13   3      110.56       88.22      9.40 o 
  -2  13   3       19.72       20.89     11.30 o 
  -1  13   3      138.86      133.84     13.99 o 
   0  13   3      916.86      958.34     28.90 o 
   1  13   3       17.78       19.16      9.03 o 
   2  13   3     1641.08     1563.32     31.73 o 
   3  13   3       57.24       50.02     10.41 o 
   4  13   3      981.79      998.44     25.53 o 
   5  13   3      336.67      308.50     15.70 o 
   6  13   3        0.63       16.73     15.26 o 
   7  13   3       79.83       80.86     19.65 o 
   8  13   3      128.67      151.23     18.69 o 
 -10  14   3        4.90       10.21     13.84 o 
  -9  14   3       15.36      -12.65     14.32 o 
  -8  14   3       84.49      107.73     19.84 o 
  -7  14   3        0.01      -15.80     10.53 o 
  -6  14   3      127.89      137.59     12.46 o 
  -5  14   3      589.59      650.23     20.02 o 
  -4  14   3      169.09      163.13     12.01 o 
  -3  14   3       70.60       76.93     13.49 o 
  -2  14   3      276.23      309.31     25.89 o 
  -1  14   3       64.39       80.36     13.32 o 
   0  14   3      160.99      185.45     15.48 o 
   1  14   3      742.85      760.43     44.00 o 
   2  14   3      154.35      174.88     19.69 o 
   3  14   3      161.71      172.09     13.18 o 
   4  14   3      542.86      539.64     19.68 o 
   5  14   3        5.03       13.32     11.62 o 
   6  14   3      203.08      218.94     19.61 o 
   7  14   3       78.65      116.79     36.56 o 
  -9  15   3       27.90       45.12     13.84 o 
  -8  15   3       97.75      131.77     14.78 o 
  -7  15   3      768.09      794.16     24.10 o 
  -6  15   3        1.87       14.51     11.45 o 
  -5  15   3      365.20      369.30     16.39 o 
  -4  15   3        0.37       -5.18     11.85 o 
  -3  15   3      359.10      365.30     19.24 o 
  -2  15   3        0.77      -17.63     11.76 o 
  -1  15   3       77.06       76.10     14.38 o 
   0  15   3      791.54      809.02     28.79 o 
   1  15   3      264.45      338.32     34.26 o 
   2  15   3      117.31      166.12     20.01 o 
   3  15   3      114.35      113.72     17.21 o 
   4  15   3       89.37      104.80     13.25 o 
   5  15   3       67.14       68.53     16.26 o 
   6  15   3       92.66       88.13     18.11 o 
  -7  16   3      286.30      260.17     20.62 o 
  -6  16   3      234.24      266.82     28.86 o 
  -5  16   3        0.12       14.34     19.56 o 
  -4  16   3      538.15      585.21     25.92 o 
  -3  16   3        1.80      -15.47     19.96 o 
  -2  16   3      301.54      270.34     19.78 o 
  -1  16   3      150.80      184.89     27.80 o 
   0  16   3      245.18      257.53     19.40 o 
   1  16   3       23.78       24.38     19.92 o 
   2  16   3        0.60      -16.82     13.61 o 
   3  16   3      110.63      115.96     26.34 o 
   4  16   3      106.05      121.67     18.31 o 
  -6  17   3        1.70       11.95     20.98 o 
  -5  17   3       84.82      124.91     22.75 o 
  -4  17   3       26.07       -4.27     18.63 o 
  -3  17   3       29.89       18.91     16.24 o 
  -2  17   3        9.53        6.65     15.76 o 
  -1  17   3       29.34        2.91     15.64 o 
   0  17   3       13.98        5.49     15.16 o 
   1  17   3      110.66      120.14     18.14 o 
   2  17   3      141.43      126.15     22.88 o 
   3  17   3       24.13        3.78     16.37 o 
  -2  18   3      211.48      178.96     20.27 o 
  -1  18   3      101.66      104.43     19.75 o 
 -15   0   4      248.04      291.78     33.11 o 
 -14   0   4      533.50      552.84     40.01 o 
 -13   0   4      728.09      778.40     28.85 o 
 -12   0   4     2250.68     2465.22     55.03 o 
 -11   0   4     3905.73     3820.46     77.84 o 
 -10   0   4       38.19       33.20      9.57 o 
  -9   0   4      473.84      600.32     19.55 o 
  -8   0   4     2091.35     1851.41     51.34 o 
  -7   0   4     2807.03     2716.41     79.50 o 
  -6   0   4      599.52      795.77     24.92 o 
  -5   0   4      383.35      419.88     13.93 o 
  -4   0   4     3895.37     4177.35     79.79 o 
  -3   0   4    42522.00    44710.87    810.95 o 
  -2   0   4       78.59       40.10      5.58 o 
  -1   0   4     3718.51     2906.75     77.11 o 
   0   0   4    25252.69    25545.11    644.29 o 
   1   0   4      453.73      262.30     14.25 o 
   2   0   4     1789.05     1459.70     42.85 o 
   3   0   4      257.67      212.02     15.49 o 
   4   0   4     1059.38     1154.11     37.89 o 
   5   0   4     2933.00     2826.28     79.76 o 
   6   0   4     3196.99     3248.01     91.80 o 
   7   0   4        5.42       -1.32      8.95 o 
   8   0   4     1750.84     1799.53     41.94 o 
   9   0   4      795.54      886.14     39.57 o 
  10   0   4       47.36       86.58     20.54 o 
 -15   1   4       45.40       51.35     22.49 o 
 -14   1   4       91.27      136.37     17.18 o 
 -13   1   4      135.52      182.20     14.09 o 
 -12   1   4       24.83       29.15     10.59 o 
 -11   1   4      428.63      415.15     16.51 o 
 -10   1   4     2111.12     2144.25     39.19 o 
  -9   1   4      110.86       89.53      7.26 o 
  -8   1   4     1794.30     1787.58     27.64 o 
  -7   1   4     3351.24     3429.25     47.81 o 
  -6   1   4     7535.56     7131.35     83.12 o 
  -5   1   4     5961.93     6099.48     71.56 o 
  -4   1   4     3134.82     3006.00     36.59 o 
  -3   1   4      630.35      704.33     11.80 o 
  -2   1   4     2176.37     2652.61     40.64 o 
  -1   1   4     2534.61     3004.53     56.43 o 
   0   1   4     1248.71     1391.72     28.36 o 
   1   1   4     4025.61     4031.36     75.12 o 
   2   1   4      179.44      112.84     12.53 o 
   3   1   4     9405.21     9771.07    177.68 o 
   4   1   4     7052.00     6951.46    128.45 o 
   5   1   4      289.97      282.97     13.23 o 
   6   1   4      192.18      204.42      9.64 o 
   7   1   4      337.81      319.06     12.59 o 
   8   1   4      430.51      443.63     14.20 o 
   9   1   4      116.19      117.43     11.59 o 
  10   1   4       18.08       22.84     19.56 o 
  11   1   4       12.80       32.93     21.42 o 
 -15   2   4        3.19       17.57     15.24 o 
 -14   2   4      160.09      170.04     15.54 o 
 -13   2   4      248.24      222.15     14.71 o 
 -12   2   4      202.35      195.31     12.91 o 
 -11   2   4     1192.80     1232.94     23.06 o 
 -10   2   4      700.49      723.40     16.20 o 
  -9   2   4       16.59       22.03      5.79 o 
  -8   2   4      577.55      551.39     15.74 o 
  -7   2   4      340.08      423.67      9.38 o 
  -6   2   4       35.72       61.16      3.88 o 
  -5   2   4      440.27      331.79     10.32 o 
  -4   2   4     2252.28     2205.81     56.89 o 
  -3   2   4       90.51      108.19      7.62 o 
  -2   2   4      317.20      442.90     11.57 o 
  -1   2   4       62.56       43.79      3.69 o 
   0   2   4     3613.32     3647.87     67.54 o 
   1   2   4     3689.61     4037.76     75.27 o 
   2   2   4     3101.98     3466.33     65.72 o 
   3   2   4      392.52      352.41     12.67 o 
   4   2   4      483.13      476.20     12.77 o 
   5   2   4      218.88      200.81      8.87 o 
   6   2   4     1610.12     1634.27     42.09 o 
   7   2   4       26.01       19.58     10.48 o 
   8   2   4     1633.21     1587.49     27.32 o 
   9   2   4      211.57      196.64     18.59 o 
  10   2   4      395.34      380.54     20.40 o 
  11   2   4      244.51      232.65     27.53 o 
 -15   3   4      224.22      225.14     17.33 o 
 -14   3   4       72.35       57.70     13.96 o 
 -13   3   4       80.27      102.57     12.99 o 
 -12   3   4      119.57      131.10     12.31 o 
 -11   3   4        1.94       -4.22      9.02 o 
 -10   3   4     1883.71     1792.26     28.98 o 
  -9   3   4       65.02       80.07      6.86 o 
  -8   3   4     1694.01     1674.20     22.88 o 
  -7   3   4     6185.60     6232.01     73.60 o 
  -6   3   4      853.84      764.50     12.34 o 
  -5   3   4     1093.19     1147.88     14.89 o 
  -4   3   4     5119.28     5077.91     58.89 o 
  -3   3   4      108.70       66.59      3.97 o 
  -2   3   4      760.82      865.07     13.46 o 
  -1   3   4     2482.41     2873.21     44.26 o 
   0   3   4       33.45       70.58      7.43 o 
   1   3   4     5070.41     4976.18     74.74 o 
   2   3   4       98.70       74.72      6.24 o 
   3   3   4     1898.27     1749.74     29.17 o 
   4   3   4     7158.79     7247.70     94.67 o 
   5   3   4     1446.82     1468.05     27.20 o 
   6   3   4      146.85      155.82      9.28 o 
   7   3   4      196.26      179.04     19.69 o 
   8   3   4      193.34      219.74     15.23 o 
   9   3   4      298.58      262.83     17.97 o 
  10   3   4      129.31      130.28     16.57 o 
  11   3   4       10.09       10.81     15.97 o 
 -15   4   4      153.14      156.43     17.13 o 
 -14   4   4       12.24       22.75     13.92 o 
 -13   4   4     1641.61     1690.50     36.88 o 
 -12   4   4     1563.05     1597.32     34.46 o 
 -11   4   4      293.72      315.91     14.64 o 
 -10   4   4     1177.60     1150.28     26.12 o 
  -9   4   4      697.89      695.46     19.16 o 
  -8   4   4      301.59      294.90      8.10 o 
  -7   4   4      321.20      359.22     16.46 o 
  -6   4   4      292.21      353.48      8.21 o 
  -5   4   4     1562.38     1391.09     18.40 o 
  -4   4   4     7161.47     7059.34     81.07 o 
  -3   4   4     8619.53     8444.06    138.82 o 
  -2   4   4     6169.84     6351.80     73.14 o 
  -1   4   4     1975.90     1870.18     26.29 o 
   0   4   4     2271.26     2261.93     31.27 o 
   1   4   4     3824.58     3528.72     47.21 o 
   2   4   4     8980.86     9094.84    116.06 o 
   3   4   4       56.60       93.22     16.73 o 
   4   4   4       16.13       18.38      5.95 o 
   5   4   4      181.40      174.45      8.91 o 
   6   4   4       22.88       43.67      7.24 o 
   7   4   4      202.94      209.30     17.97 o 
   8   4   4      299.76      266.36     16.74 o 
   9   4   4     1241.72     1229.96     35.77 o 
  10   4   4      787.42      810.33     30.42 o 
  11   4   4       22.92       34.19     15.71 o 
 -14   5   4      845.92      885.77     28.16 o 
 -13   5   4      149.19      191.83     15.11 o 
 -12   5   4      970.11      991.82     26.05 o 
 -11   5   4      270.02      280.35     22.54 o 
 -10   5   4      435.30      428.84     16.37 o 
  -9   5   4     2837.52     2866.67     41.90 o 
  -8   5   4      734.58      726.55     15.13 o 
  -7   5   4       57.46       44.19      4.49 o 
  -6   5   4    10648.18    10226.57    143.57 o 
  -5   5   4     6734.80     6375.97     73.80 o 
  -4   5   4       38.10       43.41      5.32 o 
  -3   5   4      432.88      362.26      8.06 o 
  -2   5   4      564.15      417.11      8.79 o 
  -1   5   4      496.15      642.96     11.86 o 
   0   5   4       47.03       48.84      4.31 o 
   1   5   4      684.24      720.21     13.23 o 
   2   5   4     6756.04     6700.91     86.77 o 
   3   5   4     7502.09     7318.57     94.71 o 
   4   5   4        9.13       19.89      6.68 o 
   5   5   4      816.98      767.33     17.86 o 
   6   5   4     3169.92     3075.95     63.25 o 
   7   5   4        7.51        6.52     10.57 o 
   8   5   4      443.99      444.07     22.05 o 
   9   5   4     1629.66     1640.37     80.56 o 
  10   5   4      494.28      472.80     25.92 o 
 -14   6   4        3.64       34.43     13.53 o 
 -13   6   4      148.08      159.53     15.54 o 
 -12   6   4      483.44      465.49     19.58 o 
 -11   6   4      108.54       92.18     11.28 o 
 -10   6   4      236.36      235.08     12.66 o 
  -9   6   4     1087.53     1058.44     20.11 o 
  -8   6   4       52.38       52.51      7.08 o 
  -7   6   4     1145.01     1092.30     24.31 o 
  -6   6   4       36.61       49.81      4.24 o 
  -5   6   4      185.78      192.30      6.62 o 
  -4   6   4     3111.23     3117.32     41.77 o 
  -3   6   4       59.20       58.38      3.73 o 
  -2   6   4        7.59       13.69      3.12 o 
  -1   6   4      955.72      901.98     15.32 o 
   0   6   4      113.25      153.47      6.19 o 
   1   6   4     1309.77     1306.18     20.47 o 
   2   6   4      579.91      557.35     12.08 o 
   3   6   4      515.10      469.68     11.41 o 
   4   6   4     1658.42     1611.31     28.48 o 
   5   6   4       11.86       22.28     10.04 o 
   6   6   4       14.78       13.63      9.73 o 
   7   6   4       19.84        3.90     12.75 o 
   8   6   4       50.21       53.79     26.20 o 
   9   6   4        0.14        6.24     13.14 o 
  10   6   4      156.46      148.13     22.44 o 
 -14   7   4      206.31      224.71     21.56 o 
 -13   7   4      205.92      205.66     16.06 o 
 -12   7   4      401.87      388.63     17.91 o 
 -11   7   4      587.53      581.99     40.02 o 
 -10   7   4       85.01       53.79     11.92 o 
  -9   7   4      883.64      932.04     21.22 o 
  -8   7   4     1789.89     1794.78     32.76 o 
  -7   7   4       90.20      101.54      8.16 o 
  -6   7   4     1349.33     1318.88     21.03 o 
  -5   7   4      319.79      281.76     10.64 o 
  -4   7   4      453.71      544.90     35.36 o 
  -3   7   4     1788.67     1532.18     20.36 o 
  -2   7   4     5501.94     5346.33     65.94 o 
  -1   7   4     1192.16     1236.01     19.59 o 
   0   7   4     2895.70     3050.50     42.00 o 
   1   7   4     1242.15     1429.70     22.34 o 
   2   7   4     4044.76     3972.32     53.71 o 
   3   7   4      315.65      274.28      9.64 o 
   4   7   4      806.09      805.01     20.86 o 
   5   7   4     1444.57     1409.86     28.20 o 
   6   7   4     2479.85     2411.83     62.63 o 
   7   7   4       80.35       66.70     13.74 o 
   8   7   4      187.64      187.55     37.45 o 
   9   7   4       22.49       21.60     13.66 o 
  10   7   4      297.58      262.63     19.68 o 
 -14   8   4      194.77      212.96     21.68 o 
 -13   8   4      656.49      696.67     31.42 o 
 -12   8   4       95.80      141.22     27.35 o 
 -11   8   4      459.55      443.88     23.53 o 
 -10   8   4     2067.59     2138.35     50.59 o 
  -9   8   4      178.01      187.81     11.15 o 
  -8   8   4       83.19       84.01      8.82 o 
  -7   8   4       89.96      100.83      8.66 o 
  -6   8   4      331.21      347.49     10.63 o 
  -5   8   4      511.62      515.15     12.31 o 
  -4   8   4     2028.35     2004.42     29.00 o 
  -3   8   4       39.58       26.82      4.06 o 
  -2   8   4     9740.79     9485.67    113.09 o 
  -1   8   4     4476.64     4186.52     55.87 o 
   0   8   4      707.01      612.47     12.73 o 
   1   8   4      908.98      823.27     15.66 o 
   2   8   4     1414.30     1426.02     23.04 o 
   3   8   4       35.44       30.44      7.09 o 
   4   8   4        6.74       20.44      7.48 o 
   5   8   4      192.90      187.73     11.36 o 
   6   8   4       60.08       86.81     10.13 o 
   7   8   4      972.97      926.47     30.14 o 
   8   8   4       44.08       40.15     13.50 o 
   9   8   4      188.66      256.27     23.06 o 
  10   8   4      175.57      208.93     20.00 o 
 -13   9   4        2.77        4.28     17.03 o 
 -12   9   4       29.03       35.30     16.06 o 
 -11   9   4      241.41      218.20     18.99 o 
 -10   9   4      941.53      892.10     23.21 o 
  -9   9   4      411.62      355.70     15.38 o 
  -8   9   4      234.43      207.28     10.69 o 
  -7   9   4     3716.53     3685.62     60.17 o 
  -6   9   4      344.99      343.00     11.32 o 
  -5   9   4     1090.03     1013.89     29.82 o 
  -4   9   4     2810.54     2858.60     40.36 o 
  -3   9   4      514.46      504.64     16.63 o 
  -2   9   4      187.08      208.48      6.78 o 
  -1   9   4      265.71      270.04      9.11 o 
   0   9   4        1.40       20.28      5.39 o 
   1   9   4      544.54      575.04     13.22 o 
   2   9   4      174.37      193.24     10.00 o 
   3   9   4     1178.19     1132.75     33.87 o 
   4   9   4     2921.74     3005.17     50.97 o 
   5   9   4      126.80      178.21     11.66 o 
   6   9   4        4.26        9.75      9.70 o 
   7   9   4      567.82      606.05     25.76 o 
   8   9   4      158.85      144.88     17.30 o 
   9   9   4       66.66       83.74     15.52 o 
 -13  10   4        7.17       -6.29     16.24 o 
 -12  10   4      393.52      380.17     28.64 o 
 -11  10   4      248.98      220.92     19.48 o 
 -10  10   4      424.41      418.45     17.77 o 
  -9  10   4      255.07      270.53     13.09 o 
  -8  10   4     1099.34     1060.64     26.11 o 
  -7  10   4        3.83       10.71     17.65 o 
  -6  10   4      753.52      749.14     18.93 o 
  -5  10   4      148.04      111.26     10.72 o 
  -4  10   4      411.07      366.83     11.50 o 
  -3  10   4     2925.92     2968.72     42.08 o 
  -2  10   4      889.16      842.26     15.74 o 
  -1  10   4      136.80      144.56      7.33 o 
   0  10   4     2139.37     1972.95     29.76 o 
   1  10   4     1069.64      972.75     21.26 o 
   2  10   4      546.35      565.54     17.12 o 
   3  10   4     1941.64     1843.44     34.56 o 
   4  10   4       18.66       11.51      9.44 o 
   5  10   4      774.51      797.65     21.60 o 
   6  10   4      212.23      224.73     13.94 o 
   7  10   4      177.10      212.06     17.57 o 
   8  10   4      289.66      269.46     23.90 o 
   9  10   4       41.24       48.76     16.14 o 
 -12  11   4      188.07      182.59     20.30 o 
 -11  11   4      336.65      347.55     22.78 o 
 -10  11   4       16.34        9.47     11.32 o 
  -9  11   4        9.22       14.44     10.01 o 
  -8  11   4      513.51      540.95     18.96 o 
  -7  11   4      311.24      323.59     14.04 o 
  -6  11   4        1.19       -4.93      8.27 o 
  -5  11   4      104.09      101.07     11.28 o 
  -4  11   4       88.44       97.34      7.42 o 
  -3  11   4       88.27       79.12      8.25 o 
  -2  11   4       40.58       31.78      7.48 o 
  -1  11   4      286.59      281.76     12.08 o 
   0  11   4      382.78      410.86     14.54 o 
   1  11   4       29.82       37.73      8.34 o 
   2  11   4       51.76       65.09      9.63 o 
   3  11   4      279.34      284.96     13.79 o 
   4  11   4      551.30      580.68     36.11 o 
   5  11   4       24.56       41.42     10.59 o 
   6  11   4       68.13       71.72     14.55 o 
   7  11   4      121.55      129.10     23.68 o 
   8  11   4      261.28      215.25     19.94 o 
 -11  12   4      576.87      631.56     41.78 o 
 -10  12   4        2.27       -1.32     12.01 o 
  -9  12   4      217.00      221.38     14.58 o 
  -8  12   4     1647.53     1642.37     34.06 o 
  -7  12   4       81.92       97.24     14.18 o 
  -6  12   4      594.72      586.32     18.20 o 
  -5  12   4      522.87      495.89     27.26 o 
  -4  12   4       23.24       22.93      8.31 o 
  -3  12   4      828.88      840.32     20.44 o 
  -2  12   4      402.56      395.83     14.94 o 
  -1  12   4     1295.50     1240.58     32.37 o 
   0  12   4     3560.52     3280.87     54.03 o 
   1  12   4       16.09       15.33      8.56 o 
   2  12   4      558.89      590.85     18.35 o 
   3  12   4      697.59      655.91     20.08 o 
   4  12   4      642.53      580.35     19.87 o 
   5  12   4      146.04      148.85     12.62 o 
   6  12   4        0.07       -9.14     13.83 o 
   7  12   4      137.07      152.03     18.90 o 
 -11  13   4       48.98       58.42     18.12 o 
 -10  13   4      141.63      135.94     18.12 o 
  -9  13   4      359.48      413.68     18.14 o 
  -8  13   4      284.69      333.15     16.12 o 
  -7  13   4     1026.97     1081.75     32.20 o 
  -6  13   4       65.83       65.80     10.78 o 
  -5  13   4      212.85      236.55     12.96 o 
  -4  13   4      568.03      560.49     18.28 o 
  -3  13   4      104.06      116.90     10.34 o 
  -2  13   4       18.48        5.74     20.49 o 
  -1  13   4      172.33      201.46     15.68 o 
   0  13   4       69.14       79.18     24.17 o 
   1  13   4      806.27      824.50     22.35 o 
   2  13   4       41.34       37.41     10.41 o 
   3  13   4       10.07       18.98     10.29 o 
   4  13   4      449.96      496.95     23.48 o 
   5  13   4      113.09      140.81     13.64 o 
   6  13   4       13.69       14.94     14.97 o 
   7  13   4      117.10      182.87     33.55 o 
 -10  14   4      270.19      284.88     17.90 o 
  -9  14   4       40.55       22.91     13.21 o 
  -8  14   4      273.86      289.16     16.27 o 
  -7  14   4        1.19        8.24     10.94 o 
  -6  14   4      152.74      154.86     15.77 o 
  -5  14   4      395.07      377.87     15.90 o 
  -4  14   4      114.08      138.52     15.36 o 
  -3  14   4       18.62        0.58     11.91 o 
  -2  14   4      313.25      343.19     17.90 o 
  -1  14   4      158.42      195.98     34.08 o 
   0  14   4      436.85      415.35     22.09 o 
   1  14   4      519.24      528.83     28.90 o 
   2  14   4      847.21      894.69     24.15 o 
   3  14   4       33.48       32.63     11.53 o 
   4  14   4        0.60       -8.60     10.98 o 
   5  14   4      315.97      301.38     17.15 o 
   6  14   4       47.54       49.35     27.80 o 
  -9  15   4        5.61       18.24     13.28 o 
  -8  15   4       85.13       87.70     13.56 o 
  -7  15   4      104.14       95.87     15.82 o 
  -6  15   4      152.35      137.13     15.89 o 
  -5  15   4       26.41        1.85     20.85 o 
  -4  15   4      172.33      176.19     16.95 o 
  -3  15   4       73.89       80.30     13.70 o 
  -2  15   4      114.92       93.38     15.77 o 
  -1  15   4       49.92       48.85     13.74 o 
   0  15   4       13.83        7.85     13.27 o 
   1  15   4       73.68       64.96     15.51 o 
   2  15   4        2.59        2.48     21.64 o 
   3  15   4      250.47      258.98     15.98 o 
   4  15   4      250.56      254.63     16.55 o 
   5  15   4       12.61      -17.92     15.33 o 
  -7  16   4        3.93       -0.36     22.75 o 
  -6  16   4        7.72       14.43     20.10 o 
  -5  16   4       15.97      -19.92     21.25 o 
  -4  16   4        2.58       -7.82     14.08 o 
  -3  16   4        3.67      -17.44     13.97 o 
  -2  16   4      266.12      235.01     23.06 o 
  -1  16   4      303.09      303.89     21.03 o 
   0  16   4       11.56        2.04     15.92 o 
   1  16   4       53.00       28.73     28.59 o 
   2  16   4      116.14       88.56     18.65 o 
   3  16   4        8.75       20.39     15.42 o 
  -5  17   4       64.76       87.20     25.58 o 
  -4  17   4      132.94      113.84     20.45 o 
  -3  17   4      172.44      177.59     19.50 o 
  -2  17   4      387.39      405.19     24.92 o 
  -1  17   4      226.40      220.78     20.21 o 
   0  17   4       95.56       96.53     18.21 o 
   1  17   4       24.42        8.92     16.42 o 
 -15   1   5       69.65       75.18     27.31 o 
 -14   1   5       12.25        6.53     12.26 o 
 -13   1   5     1054.46     1091.93     28.15 o 
 -12   1   5      206.12      194.45     10.98 o 
 -11   1   5       82.68      102.86     10.98 o 
 -10   1   5     1850.09     1772.54     34.23 o 
  -9   1   5      737.67      767.36     16.42 o 
  -8   1   5     1470.80     1635.51     26.50 o 
  -7   1   5      909.17     1088.09     18.94 o 
  -6   1   5      900.52      969.29     14.82 o 
  -5   1   5     5565.68     6020.57     71.12 o 
  -4   1   5      424.09      492.31     10.60 o 
  -3   1   5      867.91      770.84     16.36 o 
  -2   1   5    28535.30    29711.90    529.60 o 
  -1   1   5       10.85       45.17      5.10 o 
   0   1   5       53.26       37.05      5.32 o 
   1   1   5      559.14      531.65     15.27 o 
   2   1   5       20.71       11.85      6.40 o 
   3   1   5     5126.93     5360.36    100.59 o 
   4   1   5     1080.50     1084.78     21.86 o 
   5   1   5      202.85      229.72     12.83 o 
   6   1   5     7327.44     7301.12    137.21 o 
   7   1   5       35.01       25.80     11.09 o 
   8   1   5       27.19       36.58     12.66 o 
   9   1   5      774.83      821.58     43.78 o 
  10   1   5       45.63       51.61     22.66 o 
 -15   2   5        7.45       16.59     14.28 o 
 -14   2   5       11.72       15.30     12.46 o 
 -13   2   5     1051.16     1050.34     27.49 o 
 -12   2   5      766.75      764.84     22.98 o 
 -11   2   5      149.36      178.02     10.02 o 
 -10   2   5     2481.27     2347.78     46.94 o 
  -9   2   5     7424.01     7088.11     95.68 o 
  -8   2   5     3129.60     2904.69     41.28 o 
  -7   2   5     3182.59     2866.10     40.45 o 
  -6   2   5      154.77      128.81      7.25 o 
  -5   2   5       54.77       76.41      4.44 o 
  -4   2   5     3837.09     4373.79     58.02 o 
  -3   2   5     4248.04     4971.39     74.73 o 
  -2   2   5     1027.22      800.08     15.49 o 
  -1   2   5     6289.66     5882.47     87.80 o 
   0   2   5     7323.85     6866.54    125.85 o 
   1   2   5     4862.13     4486.81     84.07 o 
   2   2   5     3417.58     3104.98     60.28 o 
   3   2   5     2150.12     2132.70     43.88 o 
   4   2   5       38.07       47.03     16.16 o 
   5   2   5     3899.33     4075.66     79.52 o 
   6   2   5      580.40      638.11     17.36 o 
   7   2   5      914.69      869.57     41.50 o 
   8   2   5       34.09       29.53      9.06 o 
   9   2   5      242.49      257.70     26.65 o 
  10   2   5      105.87       99.95     23.81 o 
 -15   3   5     1129.98     1142.46     31.73 o 
 -14   3   5      337.96      353.01     18.35 o 
 -13   3   5        1.48        9.40     11.61 o 
 -12   3   5       12.72        7.71     10.54 o 
 -11   3   5      214.48      203.62     12.59 o 
 -10   3   5        3.13       14.12      6.58 o 
  -9   3   5        0.40       13.94      6.26 o 
  -8   3   5       68.55      114.51      5.64 o 
  -7   3   5     7084.80     6564.93     77.80 o 
  -6   3   5     5712.27     5486.20     59.15 o 
  -5   3   5       29.91       26.65      4.64 o 
  -4   3   5    13465.09    13555.24    241.63 o 
  -3   3   5     2463.42     2271.72     31.67 o 
  -2   3   5      349.93      265.43      7.20 o 
  -1   3   5    11745.17    12267.95    179.35 o 
   0   3   5      547.94      626.66     20.78 o 
   1   3   5     4609.01     4711.90     88.20 o 
   2   3   5       26.38       59.12      7.40 o 
   3   3   5      562.37      650.68     18.52 o 
   4   3   5      509.50      433.47     16.71 o 
   5   3   5      283.48      295.34     18.02 o 
   6   3   5      148.28      138.40     10.03 o 
   7   3   5     1881.67     1839.79     39.36 o 
   8   3   5     1573.61     1634.32     49.97 o 
   9   3   5      325.73      302.09     18.91 o 
  10   3   5        3.14       -2.39     21.33 o 
 -15   4   5       47.83       85.44     15.50 o 
 -14   4   5      714.43      716.10     31.97 o 
 -13   4   5       29.36       33.61     12.83 o 
 -12   4   5      307.14      280.59     15.13 o 
 -11   4   5      104.22      115.95     11.49 o 
 -10   4   5      350.59      349.60     14.84 o 
  -9   4   5      289.36      322.72     12.45 o 
  -8   4   5     2326.36     2410.86     31.71 o 
  -7   4   5      245.63      243.88      7.78 o 
  -6   4   5     5190.52     5751.45     67.22 o 
  -5   4   5       95.02       85.55      4.48 o 
  -4   4   5     4145.93     4188.09     63.65 o 
  -3   4   5      191.18      276.04      6.89 o 
  -1   4   5     1722.40     1987.14     32.71 o 
   0   4   5     5466.61     5732.92     86.22 o 
   1   4   5     1972.81     1979.21     33.20 o 
   2   4   5     4386.75     4652.43     62.11 o 
   3   4   5      855.95      781.14     17.69 o 
   4   4   5      675.77      675.68     24.76 o 
   5   4   5       82.84      102.12      8.88 o 
   6   4   5       77.88       55.98     12.37 o 
   7   4   5      629.52      585.05     33.68 o 
   8   4   5      300.08      306.28     28.24 o 
   9   4   5      151.38      139.07     16.59 o 
  10   4   5      307.65      274.22     20.37 o 
 -15   5   5      186.86      204.02     17.78 o 
 -14   5   5      259.14      290.39     17.97 o 
 -13   5   5      136.16      142.15     13.53 o 
 -12   5   5       33.66       29.35     11.59 o 
 -11   5   5      181.27      188.80     13.45 o 
 -10   5   5       56.45       60.83      9.83 o 
  -9   5   5       10.92        2.72      5.99 o 
  -8   5   5       16.80       17.85      4.94 o 
  -7   5   5       34.71       20.82      7.16 o 
  -6   5   5       78.80       58.57      5.73 o 
  -5   5   5     5265.84     5464.17     64.00 o 
  -4   5   5     5513.42     5347.79    122.10 o 
  -3   5   5     1089.40     1050.86     17.23 o 
  -2   5   5     2280.12     2378.10     29.71 o 
  -1   5   5      167.58      165.31      6.74 o 
   0   5   5     3117.55     3487.88     47.31 o 
   1   5   5      849.87     1037.77     17.90 o 
   2   5   5      504.00      500.85     11.91 o 
   3   5   5       16.16       27.69      6.52 o 
   4   5   5     1916.78     1835.72     32.92 o 
   5   5   5       35.13       37.55     15.92 o 
   6   5   5      283.40      323.99     17.28 o 
   7   5   5      199.90      195.95     16.33 o 
   8   5   5      473.60      514.99     23.95 o 
   9   5   5        2.00        8.04     14.89 o 
  10   5   5       15.68       17.14     16.16 o 
 -14   6   5      622.06      581.91     24.33 o 
 -13   6   5        2.24       15.30     12.77 o 
 -12   6   5        7.90       33.39     11.52 o 
 -11   6   5     1657.52     1730.77     36.62 o 
 -10   6   5     2310.51     2306.05     43.74 o 
  -9   6   5      204.49      226.02     10.54 o 
  -8   6   5     4943.49     4795.11     75.40 o 
  -7   6   5     2827.79     2740.28     45.41 o 
  -6   6   5     5551.52     6256.96     73.17 o 
  -5   6   5     2188.29     1861.04     53.64 o 
  -4   6   5      592.49      534.14     11.22 o 
  -3   6   5      763.59      817.73     12.73 o 
  -2   6   5     1265.24     1509.10     20.39 o 
  -1   6   5       75.69       94.73      5.15 o 
   0   6   5     8449.09     8266.63    106.37 o 
   1   6   5     6126.10     6129.27     80.37 o 
   2   6   5      269.23      325.89      9.98 o 
   3   6   5     4494.41     4331.23     58.95 o 
   4   6   5     1592.35     1594.15     44.62 o 
   5   6   5      144.60      117.77     12.86 o 
   6   6   5       12.62       20.46     11.97 o 
   7   6   5      521.67      475.71     22.66 o 
   8   6   5      246.67      234.52     23.77 o 
   9   6   5      200.32      227.14     18.95 o 
 -14   7   5      163.79      212.31     20.85 o 
 -13   7   5       26.25       28.89     13.52 o 
 -12   7   5      180.09      204.74     15.60 o 
 -11   7   5       47.51       55.98     14.77 o 
 -10   7   5       14.88       10.09     12.24 o 
  -9   7   5       16.08       16.07      8.71 o 
  -8   7   5      302.74      292.48     14.29 o 
  -7   7   5     4264.66     4023.07     64.19 o 
  -6   7   5     5165.89     5279.77     70.10 o 
  -5   7   5      118.08      108.99      5.88 o 
  -4   7   5     2053.27     1898.82     27.81 o 
  -3   7   5     4324.41     4314.24     51.56 o 
  -2   7   5     1041.75      940.96     17.72 o 
  -1   7   5     2918.44     2693.94     38.00 o 
   0   7   5      670.24      662.25     13.84 o 
   1   7   5      277.01      300.01     10.05 o 
   2   7   5      569.73      574.62     13.45 o 
   3   7   5       43.22       44.24      6.56 o 
   4   7   5        8.69       17.60      8.45 o 
   5   7   5      336.72      343.92     22.93 o 
   6   7   5      187.69      184.19     15.45 o 
   7   7   5      618.52      670.87     27.03 o 
   8   7   5      481.67      502.77     25.70 o 
   9   7   5       32.19       28.03     16.80 o 
 -14   8   5        3.20       -0.38     19.05 o 
 -13   8   5      469.57      387.74     22.87 o 
 -12   8   5      308.64      289.63     20.20 o 
 -11   8   5      327.73      365.57     34.92 o 
 -10   8   5       29.78       26.78     11.92 o 
  -9   8   5      564.49      546.43     17.44 o 
  -8   8   5       16.08        1.29      7.48 o 
  -7   8   5        0.90       -0.49      6.76 o 
  -6   8   5     1240.76     1349.88     22.09 o 
  -5   8   5      189.56      150.39     13.13 o 
  -4   8   5      850.01      811.26     19.01 o 
  -3   8   5      792.53      934.59     14.61 o 
  -2   8   5      154.33      157.99     14.43 o 
  -1   8   5     2811.11     2690.94     38.26 o 
   0   8   5       45.58       37.05      5.76 o 
   1   8   5       76.80       59.70      7.04 o 
   2   8   5     1275.10     1304.82     22.37 o 
   3   8   5      212.79      228.13     11.17 o 
   4   8   5      283.01      303.68     13.45 o 
   5   8   5     2939.39     2860.43     50.08 o 
   6   8   5      291.30      316.25     18.46 o 
   7   8   5      336.11      330.44     20.47 o 
   8   8   5        6.39       16.56     15.84 o 
   9   8   5       13.08       15.28     17.31 o 
 -13   9   5       14.70       20.11     16.95 o 
 -12   9   5     1167.03     1135.79     87.20 o 
 -11   9   5      125.08      132.41     17.62 o 
 -10   9   5      868.46      777.49     21.59 o 
  -9   9   5      412.11      394.13     16.95 o 
  -8   9   5      678.07      714.97     19.79 o 
  -7   9   5      128.10      123.02      9.73 o 
  -6   9   5      411.76      386.68     11.73 o 
  -5   9   5        0.59       -4.07      5.55 o 
  -4   9   5     4117.79     4055.16     55.41 o 
  -3   9   5     1637.16     1507.73     23.71 o 
  -2   9   5      227.00      239.41      8.70 o 
  -1   9   5      177.73      196.19     11.97 o 
   0   9   5     2484.01     2517.63     36.76 o 
   1   9   5      145.84      153.04      8.27 o 
   2   9   5       24.30       21.30      8.03 o 
   3   9   5      212.55      226.23     12.16 o 
   4   9   5     1088.29     1079.18     25.26 o 
   5   9   5      456.54      412.25     16.93 o 
   6   9   5      232.75      242.82     25.72 o 
   7   9   5       43.71       25.67     14.60 o 
   8   9   5      301.09      286.64     28.28 o 
 -13  10   5        6.78        5.43     22.88 o 
 -12  10   5      769.29      727.91     31.83 o 
 -11  10   5      125.59      153.79     18.43 o 
 -10  10   5      288.93      332.20     15.77 o 
  -9  10   5      403.05      433.31     16.72 o 
  -8  10   5        7.07        5.44      9.17 o 
  -7  10   5      245.45      252.69     11.92 o 
  -6  10   5     1660.77     1580.57     30.82 o 
  -5  10   5      420.01      440.87     21.70 o 
  -4  10   5      808.75      777.31     27.68 o 
  -3  10   5       29.61       23.60      7.43 o 
  -2  10   5      381.05      336.22     11.10 o 
  -1  10   5      673.66      680.35     14.92 o 
   0  10   5       12.01        5.29     10.37 o 
   1  10   5      874.88      903.96     21.15 o 
   2  10   5     1833.56     1827.81     34.28 o 
   3  10   5      586.93      572.32     18.03 o 
   4  10   5        2.67       11.34      9.57 o 
   5  10   5      234.42      218.17     13.82 o 
   6  10   5       63.57       72.74     13.80 o 
   7  10   5       49.89       41.88     15.61 o 
   8  10   5        0.25       16.34     17.00 o 
 -12  11   5       19.81      -18.76     16.11 o 
 -11  11   5        0.38        4.76     16.17 o 
 -10  11   5      384.07      384.09     28.83 o 
  -9  11   5      330.66      321.20     14.60 o 
  -8  11   5     1460.35     1469.68     34.75 o 
  -7  11   5       21.78       22.29     10.57 o 
  -6  11   5      297.76      321.83     23.46 o 
  -5  11   5     4393.29     4397.59     89.01 o 
  -4  11   5       45.22       48.96      8.60 o 
  -3  11   5      185.36      180.13     10.51 o 
  -2  11   5     3821.92     3696.45     51.39 o 
  -1  11   5       29.43       19.34      7.82 o 
   0  11   5      100.19      127.22     10.12 o 
   1  11   5      609.13      566.52     19.37 o 
   2  11   5       58.71       41.16     11.79 o 
   3  11   5      630.80      678.20     20.44 o 
   4  11   5       27.39        9.34     12.89 o 
   5  11   5       15.98       19.65     10.81 o 
   6  11   5      982.85     1011.63     45.24 o 
   7  11   5        2.94        7.33     16.02 o 
 -11  12   5        1.06      -24.45     16.30 o 
 -10  12   5       71.09       83.43     14.47 o 
  -9  12   5      138.79      154.65     23.54 o 
  -8  12   5      213.65      242.85     13.95 o 
  -7  12   5       11.14       10.62      9.74 o 
  -6  12   5        0.10       -8.78      5.87 o 
  -5  12   5       59.42       58.93      9.41 o 
  -4  12   5        6.00        7.50      8.83 o 
  -3  12   5        1.70      -12.79      8.53 o 
  -2  12   5       37.98        5.10     18.59 o 
  -1  12   5      498.97      458.56     21.71 o 
   0  12   5      349.99      355.47     14.87 o 
   1  12   5       28.80       28.16      9.54 o 
   2  12   5       94.93      101.28     16.46 o 
   3  12   5       15.20       12.20     11.00 o 
   4  12   5        2.37       14.24     10.71 o 
   5  12   5       82.65       83.53     13.44 o 
   6  12   5      120.90      116.50     17.42 o 
   7  12   5        3.41       15.79     17.58 o 
 -11  13   5        1.12        0.44     17.56 o 
 -10  13   5      588.77      550.96     22.89 o 
  -9  13   5       30.59       16.85     12.17 o 
  -8  13   5      279.01      283.43     18.02 o 
  -7  13   5      806.47      784.84     22.60 o 
  -6  13   5        0.19       -1.04     12.42 o 
  -5  13   5      733.42      722.95     20.50 o 
  -4  13   5       91.02       84.56     13.63 o 
  -3  13   5      148.84      153.68     14.29 o 
  -2  13   5      877.98      833.22     27.85 o 
  -1  13   5      179.66      173.46     15.17 o 
   0  13   5      416.05      372.18     19.34 o 
   1  13   5      458.14      422.55     17.23 o 
   2  13   5      120.40      117.18     12.13 o 
   3  13   5      495.11      515.60     20.09 o 
   4  13   5       24.42       12.76     11.90 o 
   5  13   5       23.60       26.61     13.20 o 
   6  13   5       98.69       95.52     17.23 o 
 -10  14   5      119.47      146.59     15.79 o 
  -9  14   5      115.23      114.36     14.62 o 
  -8  14   5       10.89        9.11     15.24 o 
  -7  14   5       22.27       36.33     14.99 o 
  -6  14   5     1092.18     1062.47     32.80 o 
  -5  14   5        1.83      -13.86     10.52 o 
  -4  14   5       41.00       26.59     13.55 o 
  -3  14   5       15.00        7.57     12.58 o 
  -2  14   5       50.04       45.68     13.35 o 
  -1  14   5      296.48      311.06     23.28 o 
   0  14   5       58.86       50.93     25.27 o 
   1  14   5      180.39      208.91     21.02 o 
   2  14   5      829.97      852.06     26.96 o 
   3  14   5      122.64      123.79     13.66 o 
   4  14   5       29.85       14.01     17.83 o 
   5  14   5        5.25       -6.09     14.58 o 
  -9  15   5       16.67        7.61     15.96 o 
  -8  15   5       74.40       58.74     24.52 o 
  -7  15   5      355.77      350.89     21.38 o 
  -6  15   5       16.05       -6.86     13.88 o 
  -5  15   5      187.39      211.28     18.28 o 
  -4  15   5      739.09      704.99     26.44 o 
  -3  15   5      335.59      336.73     20.37 o 
  -2  15   5        1.42      -20.52     13.68 o 
  -1  15   5        4.32      -13.53     13.99 o 
   0  15   5      391.96      375.66     22.24 o 
   1  15   5        1.61      -24.82     18.59 o 
   2  15   5      101.79      102.20     17.36 o 
   3  15   5        0.00       10.04     12.91 o 
   4  15   5      305.78      347.40     18.73 o 
  -7  16   5       37.51       28.51     15.51 o 
  -6  16   5      159.63      131.81     25.67 o 
  -5  16   5        7.73       29.74     22.66 o 
  -4  16   5       45.98       35.55     15.15 o 
  -3  16   5      196.65      196.55     25.27 o 
  -2  16   5      214.13      236.44     25.72 o 
  -1  16   5      140.63      111.12     26.60 o 
   0  16   5       68.50       78.00     17.41 o 
   1  16   5       59.40       92.51     17.84 o 
   2  16   5      216.90      232.17     21.08 o 
  -4  17   5       14.74        0.07     16.08 o 
  -3  17   5        3.24       -6.83     15.96 o 
  -2  17   5        0.35      -21.47     26.56 o 
  -1  17   5       79.31      105.37     24.08 o 
   0  17   5        0.99       -6.78     16.62 o 
 -15   0   6      299.04      371.01     36.03 o 
 -14   0   6       26.72       -1.59     23.55 o 
 -13   0   6      131.49      132.09     15.53 o 
 -12   0   6      851.16      857.64     37.76 o 
 -11   0   6     1182.74     1133.58     31.83 o 
 -10   0   6     7235.48     7202.98    168.69 o 
  -9   0   6       22.18       14.61      9.49 o 
  -8   0   6     4248.18     4236.19     84.40 o 
  -7   0   6     9299.47    10200.98    191.48 o 
  -6   0   6     1075.07     1225.77     47.18 o 
  -5   0   6     4567.24     4534.67     88.00 o 
  -4   0   6    22774.87    24839.20    629.15 o 
  -3   0   6    14947.48    18669.92    474.23 o 
  -2   0   6    10193.40    12553.41    320.91 o 
  -1   0   6     4624.09     4905.22    129.60 o 
   0   0   6     2163.11     2409.58     67.90 o 
   1   0   6     1835.40     1948.63     57.01 o 
   2   0   6      128.81      130.66     13.81 o 
   3   0   6      807.53      805.41     31.34 o 
   4   0   6     9982.59    10215.26    266.11 o 
   5   0   6      233.07      229.28     14.03 o 
   6   0   6      200.33      217.42     19.56 o 
   7   0   6     1413.26     1345.95     49.84 o 
   8   0   6       76.87       86.22     20.63 o 
   9   0   6       40.35       18.06     20.72 o 
 -15   1   6       71.72       39.22     27.22 o 
 -14   1   6      129.95      141.69     14.23 o 
 -13   1   6      498.03      516.96     20.19 o 
 -12   1   6      756.82      774.41     19.29 o 
 -11   1   6     2735.27     2609.78     40.83 o 
 -10   1   6      320.79      278.52     11.01 o 
  -9   1   6       14.72       22.26      6.49 o 
  -8   1   6      322.83      339.85     12.00 o 
  -7   1   6      509.33      679.34     12.61 o 
  -6   1   6      544.48      676.10     15.93 o 
  -5   1   6       18.73       11.08      3.87 o 
  -4   1   6     1986.57     1737.99     30.44 o 
  -3   1   6     6774.39     6604.34    121.81 o 
  -2   1   6     3193.83     3053.83     59.00 o 
  -1   1   6     2633.83     2512.18     52.45 o 
   0   1   6     2564.64     2617.00     51.64 o 
   1   1   6      788.03      687.45     19.22 o 
   2   1   6     1741.28     1716.97     36.93 o 
   3   1   6     1191.85     1232.78     24.00 o 
   4   1   6       78.24       55.09     17.62 o 
   5   1   6      542.57      504.45     19.00 o 
   6   1   6      179.75      207.82     30.36 o 
   7   1   6       17.95       20.64     11.81 o 
   8   1   6        4.40       -0.43     11.97 o 
   9   1   6       60.82       59.58     22.75 o 
 -15   2   6      270.96      281.69     18.72 o 
 -14   2   6      157.27      162.62     15.25 o 
 -13   2   6      120.78      118.27     13.87 o 
 -12   2   6      547.20      589.62     20.69 o 
 -11   2   6       52.96       62.43     12.02 o 
 -10   2   6       64.74       58.34      9.60 o 
  -9   2   6      633.67      580.81     17.52 o 
  -8   2   6      117.52      149.79      6.43 o 
  -7   2   6     1475.12     1737.22     24.20 o 
  -6   2   6      336.76      208.39      7.01 o 
  -5   2   6       34.07        1.74      4.20 o 
  -4   2   6     1036.11     1259.39     20.01 o 
  -3   2   6     4877.47     5458.78     82.35 o 
  -2   2   6     1141.43     1438.29     31.04 o 
  -1   2   6     7040.30     7373.07    135.49 o 
   0   2   6       52.69       54.40      7.18 o 
   1   2   6     3266.37     3478.20     67.32 o 
   2   2   6      859.54      836.79     20.00 o 
   3   2   6      737.63      694.88     20.10 o 
   4   2   6     1506.62     1532.20     35.30 o 
   5   2   6     1102.51     1036.37     32.53 o 
   6   2   6      154.28      153.07     13.74 o 
   7   2   6      550.44      532.99     36.83 o 
   8   2   6       15.18       10.06     11.46 o 
   9   2   6      155.97      145.18     24.88 o 
 -15   3   6      299.93      303.36     18.85 o 
 -14   3   6      312.33      306.87     17.82 o 
 -13   3   6       23.52       36.17     12.37 o 
 -12   3   6      232.41      217.72     14.63 o 
 -11   3   6     2592.16     2473.12     46.26 o 
 -10   3   6       72.87       64.33      8.05 o 
  -9   3   6       72.17      122.60     16.82 o 
  -8   3   6     3126.01     3017.54     38.88 o 
  -7   3   6     1317.94     1411.84     23.17 o 
  -6   3   6      178.00      151.98      6.61 o 
  -5   3   6     2576.27     3093.32     42.88 o 
  -4   3   6       12.07       59.85     10.87 o 
  -3   3   6     8537.77     8434.94    109.27 o 
  -2   3   6      268.75      154.32     13.09 o 
  -1   3   6     2025.68     1926.61     32.44 o 
   0   3   6     7780.58     7812.20    143.63 o 
   1   3   6      154.25      128.96      9.43 o 
   2   3   6       46.47       52.53      7.61 o 
   3   3   6     2029.16     1977.11     42.21 o 
   4   3   6       57.94       39.31      9.65 o 
   5   3   6      977.54     1001.77     27.69 o 
   6   3   6        7.12       -5.12     12.46 o 
   7   3   6       15.01        0.50     10.29 o 
   8   3   6      487.38      487.91     24.38 o 
   9   3   6        5.94       16.91     22.22 o 
 -15   4   6       77.88       80.56     15.00 o 
 -14   4   6      277.36      286.60     17.81 o 
 -13   4   6      133.94      116.26     13.57 o 
 -12   4   6      239.74      252.43     14.91 o 
 -11   4   6      266.71      278.43     14.19 o 
 -10   4   6     1853.01     1725.48     34.80 o 
  -9   4   6     2379.16     2305.85     55.06 o 
  -8   4   6     2673.32     2638.31     34.87 o 
  -7   4   6      291.14      209.96      9.22 o 
  -6   4   6     8337.02     8098.65     99.61 o 
  -5   4   6     2648.44     2138.97     30.88 o 
  -4   4   6      360.72      233.73      7.87 o 
  -3   4   6     2066.25     1955.10     28.52 o 
  -2   4   6       33.49       33.60      6.23 o 
  -1   4   6     4889.65     4983.87     76.15 o 
   0   4   6     1951.00     1874.88     32.43 o 
   1   4   6      738.19      846.69     41.30 o 
   2   4   6     2515.09     2430.42     49.63 o 
   3   4   6     2184.39     2017.56     42.91 o 
   4   4   6      221.09      211.01     10.46 o 
   5   4   6     2085.72     2031.16     37.37 o 
   6   4   6      955.79      925.79     23.00 o 
   7   4   6        2.05       12.29     16.69 o 
   8   4   6       57.67       72.98     15.69 o 
   9   4   6      180.46      169.96     17.61 o 
 -15   5   6       10.48        0.60     15.36 o 
 -14   5   6        9.20        7.58     16.71 o 
 -13   5   6     1949.00     1876.01     52.86 o 
 -12   5   6      710.50      756.16     24.32 o 
 -11   5   6      438.14      408.54     24.73 o 
 -10   5   6     1365.47     1372.93     35.13 o 
  -9   5   6      356.95      399.51     16.05 o 
  -8   5   6     1049.88     1010.84     30.95 o 
  -7   5   6      479.35      505.30     15.34 o 
  -6   5   6     1013.32     1152.06     17.23 o 
  -5   5   6     7665.58     8567.87    109.85 o 
  -4   5   6     3303.68     3304.03    145.21 o 
  -3   5   6      713.44      784.34     12.92 o 
  -2   5   6     5866.70     6066.98     79.34 o 
  -1   5   6     2038.85     1869.56     42.74 o 
   0   5   6      896.59      932.89     17.16 o 
   1   5   6     3870.91     3799.30     52.17 o 
   2   5   6     5911.96     5946.81     91.38 o 
   3   5   6      600.80      626.93     24.20 o 
   4   5   6       10.41       29.07      8.03 o 
   5   5   6       34.15       45.85      9.43 o 
   6   5   6      803.97      795.00     28.51 o 
   7   5   6       37.88       42.99     15.10 o 
   8   5   6      587.56      604.51     47.32 o 
   9   5   6      327.27      360.74     32.31 o 
 -14   6   6        0.79       -3.26     14.40 o 
 -13   6   6        7.32       13.47     16.09 o 
 -12   6   6      127.56      101.07     13.54 o 
 -11   6   6        7.11        7.09     10.64 o 
 -10   6   6      648.74      556.66     51.12 o 
  -9   6   6       49.85       38.50      8.34 o 
  -8   6   6      117.62      101.01      8.45 o 
  -7   6   6      816.03      905.88     17.31 o 
  -6   6   6        5.92        6.87      4.58 o 
  -5   6   6     1341.20     1361.47     19.46 o 
  -4   6   6      466.50      445.25     29.16 o 
  -3   6   6      108.38      117.17      7.00 o 
  -2   6   6       26.01       39.18      5.67 o 
  -1   6   6       12.20       19.25      5.52 o 
   0   6   6       79.62      102.59      7.22 o 
   1   6   6       58.74       54.46      6.43 o 
   2   6   6       34.14       36.20      6.83 o 
   3   6   6     1514.13     1435.97     28.47 o 
   4   6   6      111.88      101.78      9.66 o 
   5   6   6      503.30      433.51     37.58 o 
   6   6   6      270.40      246.60     18.13 o 
   7   6   6       68.49       66.44     15.82 o 
   8   6   6       69.86       74.85     16.12 o 
 -14   7   6        4.79      -17.76     13.67 o 
 -13   7   6     1032.11     1065.22     36.05 o 
 -12   7   6       54.44       23.70     16.21 o 
 -11   7   6      369.17      269.96     17.81 o 
 -10   7   6      914.59      895.56     29.64 o 
  -9   7   6     1721.01     1736.54     32.89 o 
  -8   7   6      188.58      217.16     10.81 o 
  -7   7   6      546.01      562.62     16.28 o 
  -6   7   6      329.87      356.76      9.49 o 
  -5   7   6     4804.89     4935.56     58.94 o 
  -4   7   6      176.12      132.92      5.87 o 
  -3   7   6      573.08      504.98     21.53 o 
  -2   7   6      898.18      888.43     18.16 o 
  -1   7   6     3634.88     3852.01     52.89 o 
   0   7   6      401.39      446.13     13.28 o 
   1   7   6     2008.66     1950.06     30.12 o 
   2   7   6      498.34      466.05     13.06 o 
   3   7   6     1520.34     1512.98     30.76 o 
   4   7   6       58.18       50.43     13.15 o 
   5   7   6      236.10      218.54     16.55 o 
   6   7   6      281.43      298.41     43.82 o 
   7   7   6      105.84      127.25     16.59 o 
   8   7   6       60.13       23.60     16.82 o 
 -14   8   6      126.22      138.07     30.85 o 
 -13   8   6        0.89      -13.84     16.01 o 
 -12   8   6      432.22      401.98     23.04 o 
 -11   8   6       30.06       35.46     20.54 o 
 -10   8   6      125.10      112.23     14.60 o 
  -9   8   6     1235.21     1170.42     25.68 o 
  -8   8   6     2789.44     2648.62     45.75 o 
  -7   8   6       14.96        4.25     11.83 o 
  -6   8   6     3717.53     3599.60     57.38 o 
  -5   8   6     1819.08     1704.68     26.49 o 
  -4   8   6       44.21       81.92      7.08 o 
  -3   8   6     1804.48     1766.84     27.28 o 
  -2   8   6      190.77      181.07      8.03 o 
  -1   8   6      145.23      168.48      7.00 o 
   0   8   6      547.65      531.46     13.47 o 
   1   8   6      371.76      378.83     11.93 o 
   2   8   6      753.63      736.93     20.37 o 
   3   8   6     1300.88     1279.93     41.77 o 
   4   8   6       68.51       68.31     11.27 o 
   5   8   6     1391.97     1436.49     38.46 o 
   6   8   6      562.67      618.27     26.96 o 
   7   8   6        4.05       -0.04     15.41 o 
   8   8   6       27.17       39.93     32.18 o 
 -13   9   6       11.04      -14.87     15.46 o 
 -12   9   6      378.22      353.52     23.24 o 
 -11   9   6     2142.18     2021.38     72.72 o 
 -10   9   6       99.78       97.14     10.84 o 
  -9   9   6        3.43       -3.40      8.91 o 
  -8   9   6      242.41      224.83     12.03 o 
  -7   9   6      338.14      333.98     13.78 o 
  -6   9   6      331.37      330.34     17.84 o 
  -5   9   6       49.11       47.49      7.79 o 
  -4   9   6     1110.00      999.67     18.42 o 
  -3   9   6     4079.30     3896.19     53.53 o 
  -2   9   6       46.47       32.95      8.68 o 
  -1   9   6      468.35      405.57     12.24 o 
   0   9   6     2307.12     2217.71     33.85 o 
   1   9   6       60.53       54.30      9.17 o 
   2   9   6      127.17      154.90     11.15 o 
   3   9   6      453.39      430.20     16.74 o 
   4   9   6      114.84      119.36     11.74 o 
   5   9   6      152.97      161.56     16.49 o 
   6   9   6       73.98       42.65     15.10 o 
   7   9   6       17.23        2.01     15.18 o 
 -13  10   6      120.08      127.99     20.13 o 
 -12  10   6      116.99      118.98     19.46 o 
 -11  10   6      489.56      463.99     25.32 o 
 -10  10   6     1357.04     1369.93     30.40 o 
  -9  10   6      241.45      195.11     20.68 o 
  -8  10   6       93.69       86.04      9.83 o 
  -7  10   6      309.03      294.79     19.49 o 
  -6  10   6        0.03       -2.76      6.96 o 
  -5  10   6        9.92       11.06      7.69 o 
  -4  10   6     3109.62     3136.80     51.95 o 
  -3  10   6       82.04       86.90      7.49 o 
  -2  10   6     1672.48     1682.09     35.55 o 
  -1  10   6      106.57       98.20      8.06 o 
   0  10   6        7.37        0.15      8.38 o 
   1  10   6      361.15      376.38     15.07 o 
   2  10   6      125.59      127.95     11.52 o 
   3  10   6      416.57      424.84     23.41 o 
   4  10   6      650.72      647.85     21.57 o 
   5  10   6        7.61       -1.22     11.10 o 
   6  10   6      146.00      128.53     18.25 o 
   7  10   6      115.96      100.68     17.64 o 
 -12  11   6        0.49      -34.82     44.26 o 
 -11  11   6      133.18      138.67     21.33 o 
 -10  11   6       56.73       52.50     20.66 o 
  -9  11   6      374.12      372.28     15.70 o 
  -8  11   6        7.75        5.34      9.72 o 
  -7  11   6       19.28        9.22     12.04 o 
  -6  11   6       24.52       23.23     11.08 o 
  -5  11   6      313.32      287.80     12.48 o 
  -4  11   6      278.01      258.03     12.10 o 
  -3  11   6      293.20      287.32     12.26 o 
  -2  11   6      121.07      126.48     13.52 o 
  -1  11   6      440.22      430.55     16.20 o 
   0  11   6      244.21      228.58     12.63 o 
   1  11   6        1.22        3.43      9.36 o 
   2  11   6      430.44      396.86     16.82 o 
   3  11   6      131.23      134.61     12.33 o 
   4  11   6        0.21       -8.33     11.65 o 
   5  11   6       26.29       27.63     13.04 o 
   6  11   6       17.83       10.89     15.87 o 
 -11  12   6       45.76       34.45     17.68 o 
 -10  12   6      343.60      359.46     27.59 o 
  -9  12   6      411.35      321.19     16.04 o 
  -8  12   6      813.16      867.00     23.90 o 
  -7  12   6     1887.63     1871.75     44.42 o 
  -6  12   6       88.59      114.13     14.26 o 
  -5  12   6        2.85      -10.61      8.80 o 
  -4  12   6     1854.21     1920.12     36.41 o 
  -3  12   6       45.74       58.01     14.86 o 
  -2  12   6      144.91      147.54     20.58 o 
  -1  12   6      606.07      526.81     18.36 o 
   0  12   6      118.15      129.99     11.50 o 
   1  12   6     1597.00     1656.73     44.44 o 
   2  12   6        4.25       11.14     14.55 o 
   3  12   6      300.58      283.72     15.77 o 
   4  12   6      536.91      574.01     21.44 o 
   5  12   6        1.58       -3.83     12.94 o 
 -11  13   6       80.54       99.10     18.62 o 
 -10  13   6       24.87       29.23     15.82 o 
  -9  13   6      142.75      132.55     14.06 o 
  -8  13   6      251.98      269.15     28.15 o 
  -7  13   6      147.06      136.95     14.83 o 
  -6  13   6      318.61      336.88     54.71 o 
  -5  13   6      116.54      124.40     12.20 o 
  -4  13   6        5.94       -8.99      9.75 o 
  -3  13   6      148.80      147.63     14.86 o 
  -2  13   6       69.69       79.19     13.29 o 
  -1  13   6       51.44       79.63     15.85 o 
   0  13   6     1107.58     1067.56     32.12 o 
   1  13   6        4.16       -7.01     10.25 o 
   2  13   6       64.70       36.53     11.93 o 
   3  13   6       52.74       49.04     12.85 o 
   4  13   6       28.70        6.34     12.04 o 
   5  13   6        7.10       -6.82     12.86 o 
 -10  14   6       12.00      -19.04     12.69 o 
  -9  14   6      508.88      454.18     24.54 o 
  -8  14   6      166.78      165.91     17.44 o 
  -7  14   6       67.87       60.14     14.82 o 
  -6  14   6      392.35      346.82     19.48 o 
  -5  14   6      102.13       99.23     22.26 o 
  -4  14   6      117.47       86.59     14.46 o 
  -3  14   6        5.78      -19.07     12.72 o 
  -2  14   6      142.08      136.07     16.19 o 
  -1  14   6      347.29      338.54     21.16 o 
   0  14   6       73.06       57.49     17.40 o 
   1  14   6        4.28       -1.71     15.71 o 
   2  14   6       66.19       64.70     13.18 o 
   3  14   6       13.91       23.68     12.59 o 
   4  14   6       30.46       17.14     12.40 o 
  -8  15   6      477.60      444.70     42.71 o 
  -7  15   6      104.06       64.92     20.54 o 
  -6  15   6      211.54      214.76     26.65 o 
  -5  15   6        1.53       -8.59     20.76 o 
  -4  15   6       61.10       54.84     15.93 o 
  -3  15   6      132.18      129.58     15.96 o 
  -2  15   6      318.66      298.58     21.02 o 
  -1  15   6        5.10        7.51     15.53 o 
   0  15   6      276.33      246.46     20.48 o 
   1  15   6       57.44       81.19     18.43 o 
   2  15   6      152.37      139.28     18.41 o 
  -6  16   6      260.14      260.80     27.35 o 
  -5  16   6       53.16       51.08     21.78 o 
  -4  16   6        4.02       -7.02     15.81 o 
  -3  16   6       14.59       20.61     15.94 o 
  -2  16   6      225.17      217.55     20.12 o 
  -1  16   6       21.89       17.74     17.62 o 
   0  16   6       95.55       85.85     19.79 o 
 -15   1   7       23.92       26.48     14.37 o 
 -14   1   7      239.48      230.87     16.39 o 
 -13   1   7      966.15      903.38     25.31 o 
 -12   1   7     1088.14      977.95     22.07 o 
 -11   1   7      132.27      142.84     11.72 o 
 -10   1   7     1579.58     1554.61     27.89 o 
  -9   1   7     4060.74     4273.64     61.26 o 
  -8   1   7        6.25        5.22      6.19 o 
  -7   1   7      242.31      239.77      9.65 o 
  -6   1   7     5902.91     6329.24     98.62 o 
  -5   1   7     1651.52     1560.07     29.09 o 
  -4   1   7     1121.02      874.16     22.43 o 
  -3   1   7     2234.11     2556.20     51.24 o 
  -2   1   7     1296.64     1173.29     27.50 o 
  -1   1   7     5257.70     5372.47    100.97 o 
   0   1   7        5.31        5.85      7.30 o 
   1   1   7      842.66      820.41     26.60 o 
   2   1   7     5555.13     5655.80    115.44 o 
   3   1   7        8.77        2.97      8.80 o 
   4   1   7      540.10      485.24     20.05 o 
   5   1   7     2273.80     2277.98     50.78 o 
   6   1   7       62.19       54.61     11.41 o 
   7   1   7      173.65      180.90     14.32 o 
   8   1   7      202.97      230.49     16.60 o 
 -15   2   7      184.73      237.50     17.99 o 
 -14   2   7     1563.93     1602.94     37.31 o 
 -13   2   7       95.00       95.69     14.15 o 
 -12   2   7       28.88       12.58      9.85 o 
 -11   2   7      771.82      777.98     48.10 o 
 -10   2   7     1735.77     1625.14     33.61 o 
  -9   2   7      863.48      908.85     19.25 o 
  -8   2   7     1387.02     1413.45     21.70 o 
  -7   2   7     2190.73     2175.22     29.69 o 
  -6   2   7     6201.02     6008.87     80.14 o 
  -5   2   7     9816.13     9875.50    128.07 o 
  -4   2   7      804.38      576.58     17.07 o 
  -3   2   7     2142.08     2118.59     44.03 o 
  -2   2   7     5163.06     4655.43     88.39 o 
  -1   2   7     1640.70     1562.30     34.65 o 
   0   2   7        2.43       17.99      7.59 o 
   1   2   7     1147.50     1194.59     28.95 o 
   2   2   7      884.43      785.29     24.61 o 
   3   2   7     1700.68     1731.89     40.01 o 
   4   2   7       22.91       19.92     13.94 o 
   5   2   7       26.61       19.23     11.76 o 
   6   2   7      346.19      351.14     18.42 o 
   7   2   7      371.92      362.58     19.27 o 
   8   2   7      252.55      314.31     21.87 o 
 -15   3   7        4.91       -9.12     14.09 o 
 -14   3   7      962.14      951.32     29.03 o 
 -13   3   7      291.10      315.19     17.17 o 
 -12   3   7       59.78       48.98     11.51 o 
 -11   3   7     2470.74     2437.95     57.17 o 
 -10   3   7       16.37       32.37     14.49 o 
  -9   3   7       14.66       45.85     24.83 o 
  -8   3   7     6719.44     6406.18    102.65 o 
  -7   3   7     2037.52     1918.17     34.37 o 
  -6   3   7      786.56      978.63     17.97 o 
  -4   3   7        5.62       14.12      4.84 o 
  -3   3   7     3335.28     3622.51     57.15 o 
  -2   3   7      386.92      485.13     13.48 o 
  -1   3   7       63.67      108.70      9.18 o 
   0   3   7     6185.62     5919.05    111.30 o 
   1   3   7     3284.48     3073.91     81.22 o 
   2   3   7       95.59      110.82     10.63 o 
   3   3   7      377.46      342.02     13.68 o 
   4   3   7      255.77      249.41     14.68 o 
   5   3   7        4.31        0.30     11.29 o 
   6   3   7        3.63       -6.65     10.15 o 
   7   3   7      681.71      677.65     28.96 o 
   8   3   7      200.83      191.46     19.30 o 
 -15   4   7      358.11      329.21     19.63 o 
 -14   4   7        3.93       -9.61     13.97 o 
 -13   4   7       31.64       15.10     12.79 o 
 -12   4   7      381.32      383.86     24.70 o 
 -11   4   7       10.90       26.90     13.13 o 
 -10   4   7     1880.59     1669.59     47.55 o 
  -9   4   7      555.28      633.01     16.46 o 
  -8   4   7       53.06       75.85      7.17 o 
  -7   4   7     3256.76     3327.31     54.28 o 
  -6   4   7       10.95        4.21      4.46 o 
  -5   4   7       59.45       70.81      7.16 o 
  -4   4   7      624.94      635.79     19.58 o 
  -3   4   7       55.58       84.61      7.12 o 
  -2   4   7      193.52      166.06      8.58 o 
  -1   4   7     3477.77     3779.61     59.94 o 
   0   4   7     1928.63     2176.04     45.81 o 
   1   4   7     2252.09     2189.69     64.80 o 
   2   4   7       27.31       35.93      8.95 o 
   3   4   7       78.94       83.58     10.61 o 
   4   4   7      256.59      236.49     18.54 o 
   5   4   7       17.61       11.68      9.17 o 
   6   4   7       14.17       11.38     12.89 o 
   7   4   7      300.30      292.78     20.90 o 
   8   4   7      144.15      144.47     18.66 o 
 -15   5   7       11.32       24.50     15.54 o 
 -14   5   7        0.41        5.05     14.59 o 
 -13   5   7       27.50       11.40     16.24 o 
 -12   5   7      402.59      406.08     20.72 o 
 -11   5   7      998.41     1025.32     29.99 o 
 -10   5   7      398.95      413.15     20.53 o 
  -9   5   7      297.84      270.73     12.25 o 
  -8   5   7      740.08      728.29     16.13 o 
  -7   5   7      561.35      561.82     17.99 o 
  -6   5   7       62.47       45.76      8.81 o 
  -5   5   7       98.94       53.68      6.65 o 
  -4   5   7        7.99       10.79      4.59 o 
  -3   5   7      591.46      571.99     11.69 o 
  -2   5   7       64.26       44.03      7.90 o 
  -1   5   7      185.04      136.74      7.63 o 
   0   5   7     2212.30     2064.02     31.69 o 
   1   5   7      846.99      822.78     19.83 o 
   2   5   7       28.92       29.03      8.06 o 
   3   5   7      896.53      805.73     24.92 o 
   4   5   7       86.23      101.99     10.74 o 
   5   5   7       22.85       34.64     14.33 o 
   6   5   7      322.51      262.19     19.68 o 
   7   5   7        4.48       -8.62     15.95 o 
   8   5   7       84.02      110.36     19.31 o 
 -14   6   7      280.71      309.08     20.11 o 
 -13   6   7       20.39        4.07     14.06 o 
 -12   6   7     2046.58     1988.54     50.80 o 
 -11   6   7      289.35      328.63     18.65 o 
 -10   6   7     1141.53     1034.78     32.08 o 
  -9   6   7      117.48       99.33     10.81 o 
  -8   6   7      433.77      493.11     20.78 o 
  -7   6   7     7792.61     7677.65    103.33 o 
  -6   6   7      525.00      500.51     12.52 o 
  -5   6   7      633.98      625.44     16.26 o 
  -4   6   7     6100.10     6152.70     76.24 o 
  -3   6   7     3368.84     3685.91     50.85 o 
  -2   6   7       86.01       89.90      7.13 o 
  -1   6   7     4616.50     4901.59     71.52 o 
   0   6   7     1538.96     1586.50     26.08 o 
   1   6   7     1893.88     1785.61     25.66 o 
   2   6   7       10.17       25.82      8.83 o 
   3   6   7       46.64       41.09      9.67 o 
   4   6   7      679.29      728.59     26.56 o 
   5   6   7      563.15      631.10     26.95 o 
   6   6   7        6.96       29.37     15.76 o 
   7   6   7      515.21      596.13     28.92 o 
 -14   7   7      646.94      560.97     38.73 o 
 -13   7   7      570.43      573.41     28.41 o 
 -12   7   7       90.48      100.45     18.55 o 
 -11   7   7      323.48      281.94     18.06 o 
 -10   7   7       15.53       21.61     11.78 o 
  -9   7   7      687.51      681.22     19.10 o 
  -8   7   7     1421.62     1355.49     27.73 o 
  -7   7   7      291.14      276.22     13.69 o 
  -6   7   7       35.50       42.46      5.76 o 
  -5   7   7       63.85       84.02      6.51 o 
  -4   7   7      220.95      237.43     10.73 o 
  -3   7   7     1283.49     1389.53     32.49 o 
  -2   7   7      224.83      263.03      9.99 o 
  -1   7   7      297.46      302.02     11.16 o 
   0   7   7      549.70      525.44     14.40 o 
   1   7   7      284.52      312.20     11.62 o 
   2   7   7      293.05      270.38     11.67 o 
   3   7   7      345.99      352.12     19.48 o 
   4   7   7       34.88       30.74     12.68 o 
   5   7   7      104.61       91.81     16.18 o 
   6   7   7      173.05      178.00     18.11 o 
   7   7   7       69.17       70.30     16.99 o 
 -14   8   7      351.74      332.62     35.54 o 
 -13   8   7      301.15      222.95     20.35 o 
 -12   8   7      818.62      755.75     76.44 o 
 -11   8   7      149.05      153.38     18.32 o 
 -10   8   7      129.42      116.23     15.61 o 
  -9   8   7       16.62       18.31      9.00 o 
  -8   8   7      513.37      500.11     16.84 o 
  -7   8   7       67.37       78.22      8.83 o 
  -6   8   7     1423.51     1443.93     24.30 o 
  -5   8   7     1432.34     1328.42     50.74 o 
  -4   8   7      586.46      657.40     17.24 o 
  -3   8   7        0.72       20.35      6.62 o 
  -2   8   7     2180.74     2013.36     31.47 o 
  -1   8   7      131.05       92.46      8.09 o 
   0   8   7       90.21       73.40      7.30 o 
   1   8   7      861.30      878.63     19.10 o 
   2   8   7      537.61      484.63     19.27 o 
   3   8   7      804.88      783.11     22.09 o 
   4   8   7       77.40       95.58     15.85 o 
   5   8   7        9.08       12.00     13.46 o 
   6   8   7      153.39       98.80     18.34 o 
   7   8   7        2.84       11.32     17.65 o 
 -13   9   7       12.34       -7.79     18.23 o 
 -12   9   7       25.06        4.75     16.55 o 
 -11   9   7      499.72      486.24     25.47 o 
 -10   9   7      258.20      254.50     14.00 o 
  -9   9   7        0.89       -8.70      8.95 o 
  -8   9   7      307.82      288.28     14.09 o 
  -7   9   7      436.50      365.83     18.37 o 
  -6   9   7      429.91      433.72     15.47 o 
  -5   9   7     1165.56     1116.89     24.21 o 
  -4   9   7      295.85      282.23     10.77 o 
  -3   9   7     1937.02     1996.89     38.72 o 
  -2   9   7      435.99      474.13     13.95 o 
  -1   9   7        0.33       -0.57      7.12 o 
   0   9   7       69.83       75.12      8.23 o 
   1   9   7       37.76       25.58      9.51 o 
   2   9   7       64.66       59.54     10.25 o 
   3   9   7     1012.45      990.80     25.87 o 
   4   9   7      203.07      194.22     17.76 o 
   5   9   7      208.28      201.22     19.56 o 
   6   9   7       24.00       35.49     19.48 o 
 -13  10   7      733.45      757.32     68.56 o 
 -12  10   7       90.04       89.78     25.94 o 
 -11  10   7       15.76        9.81     19.87 o 
 -10  10   7      125.00      124.68     12.83 o 
  -9  10   7      183.54      195.47     17.61 o 
  -8  10   7      361.03      381.00     16.33 o 
  -7  10   7      215.38      218.61     29.79 o 
  -6  10   7       46.96       41.23      9.31 o 
  -5  10   7     1679.15     1726.64     33.17 o 
  -4  10   7      111.99       86.77      9.95 o 
  -3  10   7     1120.23     1064.00     22.80 o 
  -2  10   7     1063.81     1044.96     20.79 o 
  -1  10   7      177.51      173.29      9.97 o 
   0  10   7       23.19       23.00      9.73 o 
   1  10   7      116.46      102.85     11.56 o 
   2  10   7       10.09        4.74     10.38 o 
   3  10   7      779.06      805.51     31.55 o 
   4  10   7       60.39       75.29     13.15 o 
   5  10   7      111.73      144.50     28.02 o 
   6  10   7      344.83      373.52     23.44 o 
 -12  11   7      283.03      270.24     64.98 o 
 -11  11   7        3.86      -14.51     23.55 o 
 -10  11   7      461.99      455.02     19.57 o 
  -9  11   7      700.00      670.90     31.79 o 
  -8  11   7       30.73       -5.50     12.90 o 
  -7  11   7       23.99       38.23     12.46 o 
  -6  11   7      935.48      925.93     28.45 o 
  -5  11   7      227.59      214.43     12.62 o 
  -4  11   7      296.09      286.46     13.43 o 
  -3  11   7       33.70       27.26      9.69 o 
  -2  11   7      835.03      856.03     30.84 o 
  -1  11   7      909.81      923.55     22.99 o 
   0  11   7       14.20        9.00     10.03 o 
   1  11   7       41.33       52.37     11.34 o 
   2  11   7      555.18      586.03     20.94 o 
   3  11   7        1.40        3.50     12.19 o 
   4  11   7        0.41        8.11     12.89 o 
   5  11   7      551.75      529.79     31.83 o 
 -11  12   7       26.35       14.52     17.72 o 
 -10  12   7       28.76       16.91     12.86 o 
  -9  12   7       69.87       52.60     14.42 o 
  -8  12   7       62.72       74.51     14.27 o 
  -7  12   7       25.25       20.89     13.89 o 
  -6  12   7      464.37      485.45     22.43 o 
  -5  12   7      133.74      154.73     12.30 o 
  -4  12   7      127.81      136.78     18.53 o 
  -3  12   7        3.93      -14.77      9.85 o 
  -2  12   7       78.19       60.64     14.51 o 
  -1  12   7      203.02      219.89     13.81 o 
   0  12   7        8.38        5.46     10.57 o 
   1  12   7       99.57      102.80     12.81 o 
   2  12   7        8.39        5.62     11.43 o 
   3  12   7        0.12      -17.12     11.42 o 
   4  12   7        0.36       10.65     13.04 o 
 -10  13   7      168.79      161.86     18.77 o 
  -9  13   7      355.15      362.25     21.71 o 
  -8  13   7      189.67      155.12     17.55 o 
  -7  13   7       10.06        1.52     12.33 o 
  -6  13   7      278.32      259.27     17.78 o 
  -5  13   7      220.45      217.11     14.02 o 
  -4  13   7      101.72       88.72     11.79 o 
  -3  13   7      199.42      197.79     23.55 o 
  -2  13   7      413.84      434.42     23.15 o 
  -1  13   7      559.36      558.56     26.78 o 
   0  13   7      289.22      265.47     15.18 o 
   1  13   7       50.88       40.60     12.79 o 
   2  13   7       68.22       69.83     13.49 o 
   3  13   7        2.62       12.90     13.60 o 
  -9  14   7      171.73      127.22     18.58 o 
  -8  14   7      123.93      102.23     17.79 o 
  -7  14   7       93.49       41.54     15.93 o 
  -6  14   7       74.59       82.57     16.07 o 
  -5  14   7      321.70      336.60     19.63 o 
  -4  14   7        4.16      -11.31     21.02 o 
  -3  14   7      329.81      321.88     26.03 o 
  -2  14   7      276.19      277.30     24.52 o 
  -1  14   7       11.76       12.04     14.74 o 
   0  14   7       21.33        1.19     15.71 o 
   1  14   7       72.63       66.33     16.29 o 
   2  14   7       24.26        5.07     13.00 o 
  -8  15   7      148.35      129.98     18.13 o 
  -7  15   7      101.68      106.45     18.25 o 
  -6  15   7        4.09        3.81     22.31 o 
  -5  15   7       45.84       17.64     15.98 o 
  -4  15   7        1.12       -9.38     15.77 o 
  -3  15   7      419.87      418.72     23.01 o 
  -2  15   7       75.28       95.79     18.68 o 
  -1  15   7        2.78      -16.08     16.33 o 
   0  15   7      201.44      214.44     20.04 o 
   1  15   7       20.06       31.44     17.11 o 
  -5  16   7       64.97       62.32     24.70 o 
  -4  16   7      409.52      397.68     41.12 o 
  -3  16   7      211.31      254.69     22.03 o 
  -2  16   7      178.56      137.82     20.73 o 
 -15   0   8      669.73      705.11     45.41 o 
 -14   0   8     1145.55     1079.39     35.91 o 
 -13   0   8       14.69        4.50     39.48 o 
 -12   0   8      507.44      518.24     30.94 o 
 -11   0   8     2014.35     2007.18     49.00 o 
 -10   0   8     1738.38     1816.89     45.41 o 
  -9   0   8      918.32      914.53     29.47 o 
  -8   0   8     2756.26     2738.56     59.45 o 
  -7   0   8        5.67       12.25      9.83 o 
  -6   0   8     4496.37     4294.12    119.33 o 
  -5   0   8     1368.29     1735.73     55.24 o 
  -4   0   8      278.42      197.94     15.67 o 
  -3   0   8     9031.68     8819.74    230.26 o 
  -2   0   8      744.12      642.26     28.06 o 
  -1   0   8     1537.20     1755.64     55.42 o 
   0   0   8     1370.11     1454.75     47.63 o 
   1   0   8       23.42       26.12     14.16 o 
   2   0   8       23.76       42.14     15.58 o 
   3   0   8     2133.23     2159.94     68.25 o 
   4   0   8      181.77      210.87     22.49 o 
   5   0   8      991.76      927.75     41.08 o 
   6   0   8        3.45       25.67     18.77 o 
   7   0   8        1.98        2.21     20.72 o 
 -15   1   8        5.36        2.50     13.42 o 
 -14   1   8       53.33       31.05     15.34 o 
 -13   1   8       59.90       30.52     17.06 o 
 -12   1   8       88.12       90.13     10.74 o 
 -11   1   8     1315.09     1328.47     26.58 o 
 -10   1   8     1353.16     1362.96     26.44 o 
  -9   1   8     3258.98     3161.78     48.09 o 
  -8   1   8     3331.70     3326.45     49.58 o 
  -7   1   8      591.70      539.85     25.08 o 
  -6   1   8      611.70      512.17     16.20 o 
  -5   1   8      617.39      622.90     20.50 o 
  -4   1   8     2966.47     2849.24     57.87 o 
  -3   1   8       16.98       16.93      7.54 o 
  -2   1   8      324.82      372.24     16.06 o 
  -1   1   8      103.56       75.89      9.57 o 
   0   1   8     2473.20     2465.05     51.67 o 
   1   1   8       68.90       72.10     10.95 o 
   2   1   8      393.89      349.85     23.46 o 
   3   1   8      461.48      472.73     20.40 o 
   4   1   8     1228.76     1251.14     52.63 o 
   5   1   8      250.54      339.01     19.10 o 
   6   1   8       93.69      136.06     17.23 o 
   7   1   8       11.97       25.87     23.68 o 
 -15   2   8       45.78       18.99     22.82 o 
 -14   2   8      177.55      154.13     16.65 o 
 -13   2   8      216.57      221.48     16.64 o 
 -12   2   8      181.77      165.32     12.33 o 
 -11   2   8      149.51      153.45     11.54 o 
 -10   2   8     3484.08     3564.47     57.86 o 
  -9   2   8      107.73      118.21      9.60 o 
  -8   2   8     3985.99     4166.45     58.33 o 
  -7   2   8       60.11       28.88      8.38 o 
  -6   2   8     1338.66     1127.79     24.18 o 
  -5   2   8     1011.91     1155.20     29.18 o 
  -4   2   8       10.49       38.78     16.38 o 
  -3   2   8      189.19      160.31     18.24 o 
  -2   2   8     1107.68     1102.04     36.69 o 
  -1   2   8       11.99       16.19      8.61 o 
   0   2   8      592.45      699.35     22.11 o 
   1   2   8      158.47      169.54     12.70 o 
   2   2   8      135.30      141.96     14.16 o 
   3   2   8      204.73      207.30     14.82 o 
   4   2   8       40.87       51.14     13.46 o 
   5   2   8      143.70      121.76     14.78 o 
   6   2   8      226.55      224.62     18.75 o 
   7   2   8       25.38       33.30     16.04 o 
 -15   3   8      146.59      154.18     16.68 o 
 -14   3   8       12.39        6.49     13.80 o 
 -13   3   8       26.83       27.94     12.88 o 
 -12   3   8      960.68      855.04     25.86 o 
 -11   3   8      532.78      588.93     33.02 o 
 -10   3   8     3369.38     3330.19    126.63 o 
  -9   3   8      296.41      353.78     20.75 o 
  -8   3   8     3692.32     3857.63     54.58 o 
  -7   3   8     1733.83     1784.04     28.73 o 
  -6   3   8      103.94       99.26      7.35 o 
  -5   3   8       75.94       75.76     10.01 o 
  -4   3   8     3231.33     3066.35     50.11 o 
  -3   3   8       23.28       33.60      8.20 o 
  -2   3   8     1028.00     1207.27     45.90 o 
  -1   3   8      197.70      163.94     13.54 o 
   0   3   8      774.87      793.98     24.65 o 
   1   3   8      597.04      663.90     22.06 o 
   2   3   8      168.17      190.59     13.90 o 
   3   3   8      137.38      134.58     13.70 o 
   4   3   8     1011.87     1048.66     30.87 o 
   5   3   8       66.47       84.52     14.84 o 
   6   3   8       36.58        4.15     17.53 o 
   7   3   8      168.47      200.51     21.83 o 
 -15   4   8      245.10      248.56     19.70 o 
 -14   4   8       81.04       85.36     15.96 o 
 -13   4   8      501.50      502.24     32.06 o 
 -12   4   8       68.94       70.81     13.42 o 
 -11   4   8      832.56      953.86     26.94 o 
 -10   4   8     1508.02     1603.36     43.13 o 
  -9   4   8     1157.51     1188.18     46.17 o 
  -8   4   8     2421.99     2446.14     77.37 o 
  -7   4   8      133.56      117.74      7.08 o 
  -6   4   8      174.44      141.10      7.72 o 
  -5   4   8      934.01      942.46     18.15 o 
  -4   4   8     1647.65     1733.24     53.17 o 
  -3   4   8     1142.36     1073.63     22.22 o 
  -2   4   8     1844.21     1713.07     31.31 o 
  -1   4   8     3170.47     3063.89     62.00 o 
   0   4   8        7.10       12.00      9.41 o 
   1   4   8      199.81      178.95     31.60 o 
   2   4   8      510.95      481.19     20.25 o 
   3   4   8        2.34       12.41     12.84 o 
   4   4   8       34.85       38.60     11.51 o 
   5   4   8        4.34        3.08      9.76 o 
   6   4   8      279.25      287.21     21.79 o 
   7   4   8      240.64      270.90     20.86 o 
 -15   5   8       31.20        1.67     16.35 o 
 -14   5   8       52.09       26.69     18.12 o 
 -13   5   8      273.31      227.98     16.68 o 
 -12   5   8     1250.96     1166.75     36.41 o 
 -11   5   8      173.56      147.26     16.38 o 
 -10   5   8       13.96       -3.99     12.29 o 
  -9   5   8     5835.96     5602.48     76.67 o 
  -8   5   8       34.58       21.21      6.66 o 
  -7   5   8      252.92      196.36     12.00 o 
  -6   5   8     3311.21     3199.44     45.12 o 
  -5   5   8      622.81      596.08     12.62 o 
  -4   5   8       61.13       59.74      6.24 o 
  -3   5   8      729.67      818.13     19.29 o 
  -2   5   8      421.60      453.36     24.36 o 
  -1   5   8     2001.92     1835.02     73.65 o 
   0   5   8      637.14      629.49     22.18 o 
   1   5   8       70.40       85.45     10.10 o 
   2   5   8     2451.11     2386.66     43.17 o 
   3   5   8       88.14      102.73     11.18 o 
   4   5   8      325.80      329.05     15.11 o 
   5   5   8      596.30      633.39     31.21 o 
   6   5   8      601.06      644.48     29.05 o 
   7   5   8      137.86      127.43     20.10 o 
 -14   6   8       95.41      105.88     28.24 o 
 -13   6   8       50.60       37.37     17.59 o 
 -12   6   8      204.34      182.97     17.81 o 
 -11   6   8      591.00      568.90     26.77 o 
 -10   6   8       79.23       51.63     12.62 o 
  -9   6   8        9.07       15.04      9.02 o 
  -8   6   8       54.39       63.89      7.91 o 
  -7   6   8      347.76      328.21     12.13 o 
  -6   6   8      143.98      161.77      8.45 o 
  -5   6   8       23.07       24.36      5.71 o 
  -4   6   8        3.02        5.72      6.58 o 
  -3   6   8      492.59      509.83     13.97 o 
  -2   6   8      607.46      597.42     15.09 o 
  -1   6   8      133.63      125.21      8.79 o 
   0   6   8      177.02      181.25      9.71 o 
   1   6   8        5.04       -1.82      8.95 o 
   2   6   8      125.83      127.73     11.81 o 
   3   6   8      224.75      210.02     13.01 o 
   4   6   8        0.06       -4.76     14.55 o 
   5   6   8        0.56       17.02     14.80 o 
   6   6   8       88.57       96.03     16.96 o 
 -14   7   8      967.05      874.50     45.02 o 
 -13   7   8       16.18       22.64     32.93 o 
 -12   7   8      459.89      494.79     26.33 o 
 -11   7   8       28.06       12.26     14.42 o 
 -10   7   8       29.30       28.32     13.86 o 
  -9   7   8      480.63      465.00     16.76 o 
  -8   7   8      299.23      268.26     17.18 o 
  -7   7   8        3.66       10.87      4.12 o 
  -6   7   8     3695.04     3575.16     44.99 o 
  -5   7   8      241.60      224.52     17.89 o 
  -4   7   8      814.50      778.56     16.92 o 
  -3   7   8        2.54       13.59      7.14 o 
  -2   7   8      887.45      977.42     19.58 o 
  -1   7   8       99.60       69.70      8.15 o 
   0   7   8       56.23       62.34      8.42 o 
   1   7   8       17.09       11.74     10.32 o 
   2   7   8     1624.97     1575.43     27.86 o 
   3   7   8       99.97      101.45     15.25 o 
   4   7   8      180.83      166.98     17.58 o 
   5   7   8       41.16       35.90     18.99 o 
   6   7   8      193.08      230.16     43.95 o 
 -14   8   8       24.69       46.97     24.88 o 
 -13   8   8      771.49      880.14     35.44 o 
 -12   8   8      268.89      257.18     20.55 o 
 -11   8   8      639.84      642.59     28.51 o 
 -10   8   8      470.14      478.61     23.62 o 
  -9   8   8      383.29      391.90     16.25 o 
  -8   8   8       88.23       85.73      9.85 o 
  -7   8   8       38.23       36.61      8.50 o 
  -6   8   8      474.21      502.03     14.25 o 
  -5   8   8     1020.09      981.62     52.46 o 
  -4   8   8      461.62      484.79     14.08 o 
  -3   8   8     1225.03     1212.00     28.29 o 
  -2   8   8     1379.01     1443.00     25.56 o 
  -1   8   8      410.18      402.27     14.39 o 
   0   8   8       40.28       39.94      8.81 o 
   1   8   8      387.96      397.79     14.25 o 
   2   8   8      285.89      278.50     15.12 o 
   3   8   8      159.10      149.91     15.97 o 
   4   8   8        9.33       20.78     27.00 o 
   5   8   8        0.13      -17.76     16.48 o 
   6   8   8       97.03      108.76     18.96 o 
 -13   9   8      174.53      141.10     20.49 o 
 -12   9   8       12.42      -17.22     27.09 o 
 -11   9   8      638.23      617.43     38.38 o 
 -10   9   8      508.99      523.84     19.58 o 
  -9   9   8      209.26      230.57     13.18 o 
  -8   9   8      228.33      230.47     16.45 o 
  -7   9   8     2082.65     2134.32     82.11 o 
  -6   9   8      193.06      194.71     15.39 o 
  -5   9   8      258.33      274.19     12.70 o 
  -4   9   8     2004.78     1923.10     36.43 o 
  -3   9   8      264.85      269.89     11.11 o 
  -2   9   8        4.47       -2.76      8.11 o 
  -1   9   8       12.81       23.44      9.92 o 
   0   9   8      981.26      998.75     21.10 o 
   1   9   8      235.50      216.03     11.68 o 
   2   9   8      135.09      127.41     12.45 o 
   3   9   8        2.83       30.23     14.88 o 
   4   9   8     1161.19     1144.16     35.79 o 
   5   9   8        5.36       14.24     16.81 o 
 -12  10   8       55.42       64.02     22.53 o 
 -11  10   8      245.42      224.89     24.03 o 
 -10  10   8       68.54       71.44     12.04 o 
  -9  10   8       19.57       19.99     10.94 o 
  -8  10   8        3.56       -5.14     11.95 o 
  -7  10   8      244.52      223.01     16.14 o 
  -6  10   8      337.44      324.54     18.17 o 
  -5  10   8      177.47      192.25     12.53 o 
  -4  10   8      295.91      258.08     13.06 o 
  -3  10   8       93.98       89.51      9.18 o 
  -2  10   8      325.55      323.34     12.96 o 
  -1  10   8       52.37       64.36      9.33 o 
   0  10   8      371.51      326.68     15.20 o 
   1  10   8       83.02       79.17     10.45 o 
   2  10   8       11.81       -6.72     10.94 o 
   3  10   8      582.23      550.03     26.31 o 
   4  10   8        0.15        0.12     15.49 o 
 -12  11   8        0.39      -25.25     33.68 o 
 -11  11   8       23.99       19.60     17.29 o 
 -10  11   8       59.39       36.32     12.02 o 
  -9  11   8      156.53      129.37     16.40 o 
  -8  11   8       19.44       13.03     13.31 o 
  -7  11   8      223.68      245.97     21.60 o 
  -6  11   8       63.97       59.57     13.67 o 
  -5  11   8       87.71       90.66     12.92 o 
  -4  11   8       37.15       38.63     11.13 o 
  -3  11   8       25.00       21.66     11.32 o 
  -2  11   8      362.48      348.81     16.04 o 
  -1  11   8       83.08       79.15     12.32 o 
   0  11   8        0.42       -5.63     10.62 o 
   1  11   8       80.74       89.59     11.67 o 
   2  11   8        6.63      -11.45     12.66 o 
   3  11   8        9.39       13.34     13.17 o 
   4  11   8        7.96        1.36     15.51 o 
 -11  12   8      509.84      496.13     38.38 o 
 -10  12   8       14.02      -17.12     15.19 o 
  -9  12   8      136.16      160.68     16.97 o 
  -8  12   8      595.83      577.95     29.61 o 
  -7  12   8       18.05       31.48     13.92 o 
  -6  12   8     1152.66     1181.31     34.23 o 
  -5  12   8      125.26      154.24     13.31 o 
  -4  12   8     1254.36     1267.34     28.57 o 
  -3  12   8      192.41      170.61     16.68 o 
  -2  12   8      422.22      319.93     33.46 o 
  -1  12   8      118.10      133.37     13.26 o 
   0  12   8      696.73      714.82     23.49 o 
   1  12   8      102.85      120.39     13.14 o 
   2  12   8       91.20       97.18     14.32 o 
   3  12   8       52.47       63.68     14.92 o 
 -10  13   8       77.74       62.33     16.96 o 
  -9  13   8       76.17      104.51     31.69 o 
  -8  13   8      138.36      134.74     17.03 o 
  -7  13   8      217.95      236.71     18.99 o 
  -6  13   8       30.62       52.18     14.76 o 
  -5  13   8      809.09      841.96     25.83 o 
  -4  13   8      160.18      169.52     17.56 o 
  -3  13   8        1.22       -8.41     13.95 o 
  -2  13   8       31.94       15.61     15.21 o 
  -1  13   8       76.06       63.38     16.65 o 
   0  13   8      208.59      207.07     16.12 o 
   1  13   8       68.01       72.93     11.98 o 
   2  13   8      216.32      251.05     34.64 o 
  -8  14   8      246.06      224.24     19.76 o 
  -7  14   8        1.18      -19.71     27.04 o 
  -6  14   8        5.54        0.77     15.52 o 
  -5  14   8        2.62       15.16     15.80 o 
  -4  14   8       48.40       37.15     19.21 o 
  -3  14   8        9.18      -14.95     16.08 o 
  -2  14   8      320.54      310.84     21.37 o 
  -1  14   8       58.29       69.88     17.80 o 
   0  14   8      104.41       77.35     19.47 o 
  -6  15   8       34.62        7.17     20.98 o 
  -5  15   8       41.77       57.62     17.74 o 
  -4  15   8      263.42      258.37     21.50 o 
  -3  15   8        2.22       -9.72     16.13 o 
  -2  15   8       12.96        3.07     18.16 o 
 -15   1   9        8.46      -14.35     18.93 o 
 -14   1   9      176.92      193.90     16.65 o 
 -13   1   9     1823.34     1684.18     32.86 o 
 -12   1   9       76.58       98.39     11.96 o 
 -11   1   9      438.63      399.72     15.29 o 
 -10   1   9       45.18       28.77      9.46 o 
  -9   1   9     1021.70     1051.87     22.81 o 
  -8   1   9     2298.90     2262.30     42.36 o 
  -7   1   9       33.93       -1.77      8.97 o 
  -6   1   9     1211.19      981.48     28.20 o 
  -5   1   9     4569.79     4004.81     79.31 o 
  -4   1   9       88.33       49.21     10.07 o 
  -3   1   9        6.19        4.99      8.95 o 
  -2   1   9     2471.22     2389.12     50.77 o 
  -1   1   9      168.81      178.80     12.78 o 
   0   1   9      504.53      479.35     19.98 o 
   1   1   9        4.64        7.58     12.31 o 
   2   1   9      376.63      434.84     20.63 o 
   3   1   9      157.06      138.04     23.37 o 
   4   1   9      168.17      154.41     16.55 o 
   5   1   9       63.80       55.91     14.99 o 
   6   1   9      325.24      295.18     20.59 o 
 -15   2   9        1.67       -4.76     22.86 o 
 -14   2   9      234.92      241.15     19.03 o 
 -13   2   9      535.45      580.37     24.44 o 
 -12   2   9     3073.73     2974.49     47.95 o 
 -11   2   9       88.49      107.37     12.69 o 
 -10   2   9      717.07      694.74     19.11 o 
  -9   2   9      169.83      174.18     12.48 o 
  -8   2   9       35.65       61.57     10.54 o 
  -7   2   9     1962.16     2004.97     38.22 o 
  -6   2   9      615.33      641.83     35.68 o 
  -5   2   9        7.70       10.02      9.60 o 
  -4   2   9     2338.78     2405.03     61.39 o 
  -3   2   9       68.35       54.60     11.11 o 
  -2   2   9      249.54      253.09     14.02 o 
  -1   2   9     1073.65     1179.17     30.70 o 
   0   2   9     2629.81     2625.82     55.43 o 
   1   2   9     1904.13     2067.23     57.32 o 
   2   2   9     3479.31     3576.96     73.42 o 
   3   2   9       36.96       32.73     12.53 o 
   4   2   9      105.93       85.54     15.05 o 
   5   2   9        1.62        0.97     27.84 o 
   6   2   9       15.73       15.08     16.95 o 
 -15   3   9      754.93      824.91     30.23 o 
 -14   3   9      333.92      347.92     19.47 o 
 -13   3   9       54.23       60.18     15.09 o 
 -12   3   9        1.85        6.61     12.04 o 
 -11   3   9       22.59       26.25      9.93 o 
 -10   3   9      411.08      443.19     27.47 o 
  -9   3   9      176.85      195.41     12.79 o 
  -8   3   9      237.50      215.78     10.45 o 
  -7   3   9     3381.66     3405.87     49.23 o 
  -6   3   9     3226.82     3282.33     47.66 o 
  -5   3   9      410.83      403.18     18.60 o 
  -4   3   9     3221.77     3485.71     70.63 o 
  -3   3   9       40.12       52.94     11.20 o 
  -2   3   9       16.77       20.62     10.02 o 
  -1   3   9       42.35       71.74     13.90 o 
   0   3   9     3421.66     3310.57     67.54 o 
   1   3   9      110.54      110.57     12.36 o 
   2   3   9       91.71      109.61     14.22 o 
   3   3   9      263.65      301.57     17.49 o 
   4   3   9      240.15      233.99     23.95 o 
   5   3   9        3.04       -8.98     14.26 o 
   6   3   9       71.18       34.22     28.90 o 
 -15   4   9        0.20      -10.98     15.75 o 
 -14   4   9      236.49      219.08     18.08 o 
 -13   4   9        8.51        0.31     13.50 o 
 -12   4   9       50.20       22.66     16.21 o 
 -11   4   9      627.22      582.42     26.23 o 
 -10   4   9        0.55       15.64      7.19 o 
  -9   4   9        0.86       -9.08      7.84 o 
  -8   4   9      439.34      412.92     16.78 o 
  -7   4   9       26.79       75.19      8.34 o 
  -6   4   9     1462.38     1523.81     30.20 o 
  -5   4   9       27.43       28.52      8.82 o 
  -4   4   9      285.37      318.41     13.46 o 
  -3   4   9     3819.34     3625.88    150.32 o 
  -2   4   9       69.64       56.33     10.42 o 
  -1   4   9       51.40      100.00     21.47 o 
   0   4   9      210.10      177.38     13.78 o 
   1   4   9      186.20      199.76     15.30 o 
   2   4   9      203.96      206.22     16.33 o 
   3   4   9       22.09       29.24     20.27 o 
   4   4   9      125.67      131.77     16.56 o 
   5   4   9      152.05      139.82     19.64 o 
   6   4   9        1.34       18.82     19.04 o 
 -14   5   9       22.78       24.75     29.26 o 
 -13   5   9       40.90       25.10     17.58 o 
 -12   5   9       64.83       83.85     17.77 o 
 -11   5   9      222.98      238.22     18.90 o 
 -10   5   9        0.86       -7.12     24.08 o 
  -9   5   9       71.57       67.45      7.68 o 
  -8   5   9      609.95      625.72     16.03 o 
  -7   5   9     2045.86     1961.32     62.22 o 
  -6   5   9      896.57      922.38     23.61 o 
  -5   5   9      157.16      148.11     10.68 o 
  -4   5   9      730.48      735.13     19.26 o 
  -3   5   9      231.09      207.96     11.38 o 
  -2   5   9       89.43       93.11      9.80 o 
  -1   5   9      396.63      396.20     18.62 o 
   0   5   9       26.74       29.93     12.04 o 
   1   5   9       22.97       41.61     12.14 o 
   2   5   9      176.91      159.97     12.78 o 
   3   5   9      129.14      125.86     13.00 o 
   4   5   9       14.55       27.34     16.44 o 
   5   5   9       13.45       19.81     32.18 o 
 -14   6   9      644.75      624.62     31.79 o 
 -13   6   9       65.09       36.65     17.71 o 
 -12   6   9      393.96      413.53     24.07 o 
 -11   6   9     1733.35     1698.32     45.13 o 
 -10   6   9     1298.31     1248.30     36.21 o 
  -9   6   9       17.40       17.61      9.37 o 
  -8   6   9     1336.49     1247.59     25.07 o 
  -7   6   9       18.71       -1.16      6.84 o 
  -6   6   9      701.00      710.50     19.05 o 
  -5   6   9      694.54      635.96     15.96 o 
  -4   6   9      193.60      211.06     10.37 o 
  -3   6   9     1282.68     1219.48     22.65 o 
  -2   6   9     2533.29     2425.98     40.54 o 
  -1   6   9      312.04      300.50     11.85 o 
   0   6   9     1744.93     1648.20     33.44 o 
   1   6   9      393.08      465.18     19.07 o 
   2   6   9        6.38       15.68     11.48 o 
   3   6   9       87.50      115.96     17.00 o 
   4   6   9      592.96      648.78     30.07 o 
   5   6   9      158.93      136.64     25.19 o 
 -14   7   9        3.33       11.84     19.94 o 
 -13   7   9      203.39      223.49     22.19 o 
 -12   7   9      211.89      229.62     20.99 o 
 -11   7   9      220.05      224.12     18.83 o 
 -10   7   9      197.77      197.12     18.16 o 
  -9   7   9       12.82        8.51      9.63 o 
  -8   7   9       15.71       27.82      9.71 o 
  -7   7   9      133.50      133.39     10.74 o 
  -6   7   9      707.18      723.68     23.07 o 
  -5   7   9      660.66      682.36     16.84 o 
  -4   7   9     2290.16     2316.42     35.84 o 
  -3   7   9       93.59       62.89      8.57 o 
  -2   7   9      609.49      657.07     17.45 o 
  -1   7   9     1557.59     1600.04     28.47 o 
   0   7   9      832.83      893.75     20.75 o 
   1   7   9       22.87       33.88     11.32 o 
   2   7   9       44.28       39.66     14.68 o 
   3   7   9       33.30       17.65     15.31 o 
   4   7   9      201.59      224.68     21.24 o 
   5   7   9       75.42      105.59     16.10 o 
 -13   8   9      357.84      363.07     25.22 o 
 -12   8   9      330.23      304.64     22.19 o 
 -11   8   9       74.66       45.83     16.99 o 
 -10   8   9       16.77       15.87     15.07 o 
  -9   8   9      168.64      187.67     13.30 o 
  -8   8   9       66.79       46.36     16.42 o 
  -7   8   9      523.52      507.59     21.35 o 
  -6   8   9      292.51      161.88     29.83 o 
  -5   8   9     2037.80     2082.74     40.63 o 
  -4   8   9     2117.91     2121.21     34.01 o 
  -3   8   9      208.64      221.95     10.77 o 
  -2   8   9      124.06       99.12     11.60 o 
  -1   8   9      179.00      191.56     11.33 o 
   0   8   9      245.17      216.39     12.05 o 
   1   8   9       81.74       64.65     15.67 o 
   2   8   9      672.23      715.18     30.60 o 
   3   8   9      117.36       58.60     17.77 o 
   4   8   9       57.77       61.57     14.85 o 
 -13   9   9        2.41       -3.34     45.86 o 
 -12   9   9      396.08      409.19     25.10 o 
 -11   9   9       53.68       41.54     16.12 o 
 -10   9   9       14.86        5.30     11.24 o 
  -9   9   9        5.77       -1.32     12.52 o 
  -8   9   9        1.67       -8.44     11.99 o 
  -7   9   9      227.46      235.52     17.07 o 
  -6   9   9      113.49      126.68     11.80 o 
  -5   9   9        1.11        1.89      5.47 o 
  -4   9   9      340.28      393.11     14.67 o 
  -3   9   9        2.81       15.00      8.58 o 
  -2   9   9        8.04        0.68      8.83 o 
  -1   9   9       54.89       74.04     10.45 o 
   0   9   9      142.70      149.66     19.54 o 
   1   9   9      471.62      474.28     19.98 o 
   2   9   9       26.73       25.59     16.28 o 
   3   9   9      113.97       77.58     22.66 o 
   4   9   9       61.92       66.48     15.68 o 
 -12  10   9      304.36      348.87     23.60 o 
 -11  10   9      132.15      157.95     18.90 o 
 -10  10   9      430.28      485.01     24.17 o 
  -9  10   9      804.58      849.43     29.24 o 
  -8  10   9      321.17      364.86     19.79 o 
  -7  10   9       17.91       32.01     14.17 o 
  -6  10   9      131.79      118.53     17.05 o 
  -5  10   9       86.19       71.00     11.69 o 
  -4  10   9      657.81      715.86     18.35 o 
  -3  10   9       13.09       32.44      9.49 o 
  -2  10   9      268.16      298.51     12.84 o 
  -1  10   9      612.43      636.47     31.50 o 
   0  10   9       60.01       58.66     12.98 o 
   1  10   9        2.93        7.30     11.85 o 
   2  10   9      123.21      132.64     20.21 o 
   3  10   9        1.23       -1.28     13.45 o 
 -11  11   9        0.34       -9.38     22.66 o 
 -10  11   9       50.36       36.81     15.89 o 
  -9  11   9      418.55      435.99     23.95 o 
  -8  11   9      371.82      370.17     28.73 o 
  -7  11   9       71.48       48.08     15.40 o 
  -6  11   9      166.72      171.53     16.42 o 
  -5  11   9      147.08      168.11     13.55 o 
  -4  11   9      101.37      141.79     20.98 o 
  -3  11   9      425.22      431.80     16.09 o 
  -2  11   9     1282.29     1265.45     29.51 o 
  -1  11   9       23.99        7.36     11.97 o 
   0  11   9       55.09       48.87     15.25 o 
   1  11   9      332.50      305.27     17.98 o 
   2  11   9        7.28      -17.76     13.70 o 
 -10  12   9        7.96       17.73     15.53 o 
  -9  12   9        0.50       10.99     15.30 o 
  -8  12   9        0.29      -16.22     15.34 o 
  -7  12   9        1.40       -6.94     15.10 o 
  -6  12   9        5.14        2.66     14.83 o 
  -5  12   9        6.83        7.75     11.27 o 
  -4  12   9       75.10       75.87     13.28 o 
  -3  12   9      164.46      186.89     17.46 o 
  -2  12   9        0.66      -11.42     15.10 o 
  -1  12   9      101.99       99.77     14.18 o 
   0  12   9        0.63      -10.35     13.48 o 
   1  12   9      109.17      115.32     15.18 o 
  -9  13   9       90.86       86.50     17.43 o 
  -8  13   9       74.26       66.36     16.63 o 
  -7  13   9      148.49      145.38     18.76 o 
  -6  13   9       65.65       63.32     15.88 o 
  -5  13   9       11.73       -4.72     12.45 o 
  -4  13   9       15.88        0.09     15.77 o 
  -3  13   9      138.78      122.53     17.24 o 
  -2  13   9      557.13      549.72     28.17 o 
  -1  13   9       51.01       28.54     17.20 o 
   0  13   9      185.75      148.51     15.70 o 
  -7  14   9       11.98       10.32     17.27 o 
  -6  14   9       12.53       -8.41     23.02 o 
  -5  14   9        0.10      -22.49     14.99 o 
  -4  14   9        4.53       -1.58     16.03 o 
  -3  14   9        1.96       -1.92     17.08 o 
  -2  14   9      113.76      107.53     18.27 o 
 -15   0  10      345.98      318.25     35.14 o 
 -14   0  10      231.31      201.40     29.13 o 
 -13   0  10      395.65      361.64     33.60 o 
 -12   0  10      389.74      309.08     21.25 o 
 -11   0  10       12.49       26.57     36.83 o 
 -10   0  10     3007.48     2999.41    121.28 o 
  -9   0  10     2040.39     2024.67     69.23 o 
  -8   0  10     1994.00     1757.15     62.06 o 
  -7   0  10     5486.17     4933.10    138.10 o 
  -6   0  10       24.92       56.92     18.15 o 
  -5   0  10      710.60      629.51     32.13 o 
  -4   0  10     1842.56     1740.15     59.14 o 
  -3   0  10        2.34       12.48     14.61 o 
  -2   0  10      264.61      257.52     22.66 o 
  -1   0  10        7.66        4.51     15.58 o 
   0   0  10      178.48      144.39     21.33 o 
   1   0  10     3112.61     3014.66     89.94 o 
   2   0  10      531.16      488.40     33.46 o 
   3   0  10      317.69      368.62     28.68 o 
   4   0  10     1229.15     1153.67     50.73 o 
   5   0  10       11.17       44.79     24.70 o 
 -15   1  10      291.92      276.97     20.56 o 
 -14   1  10      307.84      295.06     24.81 o 
 -13   1  10       15.05       13.28     13.22 o 
 -12   1  10      159.79      163.69     13.41 o 
 -11   1  10      220.87      259.82     14.40 o 
 -10   1  10       19.50       34.70     10.67 o 
  -9   1  10        1.76        1.14     10.52 o 
  -8   1  10        3.90        3.50     14.03 o 
  -7   1  10      657.25      683.04     44.79 o 
  -6   1  10      679.86      624.49     23.51 o 
  -5   1  10        9.29      -14.57     10.51 o 
  -4   1  10      553.77      536.96     21.90 o 
  -3   1  10     1288.59     1318.04     34.27 o 
  -2   1  10      178.57      167.61     14.00 o 
  -1   1  10      885.86      939.29     28.46 o 
   0   1  10       16.02       12.26     12.08 o 
   1   1  10      166.45      140.32     13.79 o 
   2   1  10      234.52      215.80     17.12 o 
   3   1  10       65.83       80.41     14.86 o 
   4   1  10       14.59       32.00     16.24 o 
   5   1  10        3.41        5.68     20.32 o 
 -15   2  10      323.26      297.37     24.63 o 
 -14   2  10      288.61      259.40     19.03 o 
 -13   2  10        0.91      -19.77     13.18 o 
 -12   2  10      594.47      547.04     19.01 o 
 -11   2  10       14.02       -3.64     11.94 o 
 -10   2  10       44.98       39.75     11.12 o 
  -9   2  10       48.10       47.15     11.65 o 
  -8   2  10      131.67      126.67     12.17 o 
  -7   2  10      241.14      218.26     16.29 o 
  -6   2  10      175.77      209.10     15.08 o 
  -5   2  10       21.01       36.32     11.52 o 
  -4   2  10      274.74      270.55     25.32 o 
  -3   2  10      468.26      579.71     22.79 o 
  -2   2  10      200.79      191.93     14.70 o 
  -1   2  10     1550.79     1569.20     39.21 o 
   0   2  10      151.89      157.52     14.50 o 
   1   2  10      621.51      586.83     23.12 o 
   2   2  10        9.71       18.71     13.30 o 
   3   2  10       29.16       50.25     13.63 o 
   4   2  10      113.79      106.31     17.24 o 
   5   2  10      340.48      360.84     23.06 o 
 -14   3  10      307.60      296.48     20.66 o 
 -13   3  10       56.91       58.56     15.11 o 
 -12   3  10      115.82      136.97     19.03 o 
 -11   3  10      464.18      480.14     20.45 o 
 -10   3  10       73.85       41.02     10.95 o 
  -9   3  10       24.27       42.75     19.40 o 
  -8   3  10      177.86      201.03     13.05 o 
  -7   3  10       94.49       71.05     12.84 o 
  -6   3  10      581.92      556.78     31.56 o 
  -5   3  10        7.84      -14.82     11.91 o 
  -4   3  10      443.17      431.05     19.72 o 
  -3   3  10     1480.80     1562.71     38.56 o 
  -2   3  10       99.71       99.06     13.87 o 
  -1   3  10       53.16       78.13     12.45 o 
   0   3  10       67.74       77.03     12.67 o 
   1   3  10       66.28       28.99     12.17 o 
   2   3  10      809.37      717.04     26.00 o 
   3   3  10      299.41      338.24     20.32 o 
   4   3  10       93.90      109.70     40.99 o 
   5   3  10       13.82       10.44     17.43 o 
 -14   4  10       79.08       75.66     20.59 o 
 -13   4  10       25.30       28.44     17.93 o 
 -12   4  10      399.50      377.64     23.75 o 
 -11   4  10      475.10      470.69     24.25 o 
 -10   4  10      311.98      319.11     15.85 o 
  -9   4  10     1508.59     1580.28     28.24 o 
  -8   4  10     2046.02     1981.51     46.85 o 
  -7   4  10     1196.46     1162.83     52.62 o 
  -6   4  10      381.25      384.70     15.75 o 
  -5   4  10      728.82      732.55     25.90 o 
  -4   4  10      324.67      332.62     17.65 o 
  -3   4  10      163.17      200.23     32.58 o 
  -2   4  10      620.90      605.46     24.17 o 
  -1   4  10     1173.75     1142.94     32.72 o 
   0   4  10      134.91      128.91     15.09 o 
   1   4  10       65.31       79.81     14.67 o 
   2   4  10      118.38      159.14     19.34 o 
   3   4  10      349.36      370.75     21.27 o 
   4   4  10      326.44      390.09     18.66 o 
 -14   5  10      152.94      196.98     21.83 o 
 -13   5  10      254.58      286.92     22.63 o 
 -12   5  10       49.93       24.71     17.18 o 
 -11   5  10       47.12       32.03     16.74 o 
 -10   5  10     1263.18     1217.18     37.36 o 
  -9   5  10       82.91       62.34      9.54 o 
  -8   5  10      478.58      528.46     16.25 o 
  -7   5  10      278.37      257.74     10.10 o 
  -6   5  10       41.44       21.66      9.61 o 
  -5   5  10     1200.20     1261.37     27.35 o 
  -4   5  10      175.94      143.67     12.10 o 
  -3   5  10       11.10        1.82     10.74 o 
  -2   5  10     1772.41     1725.87     41.43 o 
  -1   5  10     1327.07     1327.57     47.41 o 
   0   5  10      196.32      155.71     15.01 o 
   1   5  10      354.60      382.62     21.95 o 
   2   5  10      174.99      172.06     14.84 o 
   3   5  10      519.19      482.98     20.94 o 
   4   5  10      108.80      124.36     34.39 o 
 -14   6  10       70.96       54.39     19.65 o 
 -13   6  10      373.29      363.79     24.29 o 
 -12   6  10        1.13       -8.88     16.07 o 
 -11   6  10       32.58       23.95     16.51 o 
 -10   6  10      316.09      307.84     20.45 o 
  -9   6  10      124.72      117.21     12.29 o 
  -8   6  10      378.66      395.49     16.81 o 
  -7   6  10       12.18        9.70      9.66 o 
  -6   6  10        5.16       -4.86      7.97 o 
  -5   6  10        8.31       17.29      8.29 o 
  -4   6  10       10.10        5.85      8.73 o 
  -3   6  10        0.26       -9.65      8.25 o 
  -2   6  10      146.60      174.27     13.00 o 
  -1   6  10       62.76       57.24     10.74 o 
   0   6  10      142.11      141.93     13.29 o 
   1   6  10        5.96       -2.01     11.38 o 
   2   6  10       43.61       47.27     12.35 o 
   3   6  10       49.64       66.28     19.15 o 
   4   6  10       99.61      105.19     21.48 o 
 -13   7  10      515.25      593.73     29.51 o 
 -12   7  10      122.18      127.59     18.87 o 
 -11   7  10       70.98       49.93     16.15 o 
 -10   7  10      238.03      233.28     18.74 o 
  -9   7  10      352.14      321.40     15.71 o 
  -8   7  10       63.68       92.58     13.92 o 
  -7   7  10      160.73      147.94     12.21 o 
  -6   7  10        1.79        4.68      8.38 o 
  -5   7  10     1193.09     1177.81     23.37 o 
  -4   7  10      386.94      373.36     15.00 o 
  -3   7  10      229.66      223.72     11.96 o 
  -2   7  10      587.99      576.77     17.48 o 
  -1   7  10      159.06      156.39     13.36 o 
   0   7  10      154.55      151.54     13.71 o 
   1   7  10      477.82      481.42     27.34 o 
   2   7  10       60.01       46.52     16.40 o 
   3   7  10      209.23      160.79     20.25 o 
 -13   8  10       42.94       20.19     17.41 o 
 -12   8  10      135.95      131.91     20.32 o 
 -11   8  10       75.27       84.35     17.23 o 
 -10   8  10      222.92      259.37     19.31 o 
  -9   8  10     1041.62     1191.73     35.09 o 
  -8   8  10      478.52      481.35     24.39 o 
  -7   8  10       64.59       98.57     14.72 o 
  -6   8  10     1426.66     1480.61     27.08 o 
  -5   8  10       46.21       56.60      9.53 o 
  -4   8  10       15.98       18.91      9.36 o 
  -3   8  10        3.37       12.40      9.48 o 
  -2   8  10      124.79      153.25     11.66 o 
  -1   8  10      173.02      157.90     11.92 o 
   0   8  10       85.07      103.15     18.16 o 
   1   8  10        2.85        1.37     15.65 o 
   2   8  10      123.86      145.17     19.53 o 
   3   8  10      105.93      110.97     19.15 o 
 -12   9  10      180.70      222.99     22.43 o 
 -11   9  10      292.96      302.54     21.75 o 
 -10   9  10       19.01        3.51     14.88 o 
  -9   9  10      113.61       97.26     15.51 o 
  -8   9  10       26.87       54.45     14.38 o 
  -7   9  10      362.71      390.20     21.04 o 
  -6   9  10        8.85        6.42     10.93 o 
  -5   9  10        2.01       -6.36      9.21 o 
  -4   9  10      269.71      312.67     18.45 o 
  -3   9  10     1022.64     1085.64     23.71 o 
  -2   9  10      124.92      137.82     12.16 o 
  -1   9  10      183.67      224.47     12.93 o 
   0   9  10      335.80      357.99     25.85 o 
   1   9  10        3.16      -10.67     16.42 o 
   2   9  10       27.18       24.61     17.28 o 
 -11  10  10       75.27       54.35     24.88 o 
 -10  10  10      115.10      113.81     16.74 o 
  -9  10  10       13.62       14.80     14.69 o 
  -8  10  10      257.08      242.74     18.69 o 
  -7  10  10      878.16      837.28     28.98 o 
  -6  10  10      119.10      119.40     13.27 o 
  -5  10  10        2.64        3.04     11.24 o 
  -4  10  10      552.96      556.88     17.81 o 
  -3  10  10       26.24       29.57     10.43 o 
  -2  10  10       51.61       53.24     11.52 o 
  -1  10  10       48.88       53.86     19.60 o 
   0  10  10        1.12        8.78     13.81 o 
   1  10  10      390.97      341.41     23.22 o 
 -10  11  10       15.04        1.74     31.21 o 
  -9  11  10        0.28       -5.86     14.77 o 
  -8  11  10       13.13        9.07     16.22 o 
  -7  11  10      203.33      214.54     17.86 o 
  -6  11  10       27.67       12.16     18.77 o 
  -5  11  10       22.62       14.96     12.03 o 
  -4  11  10      359.80      392.96     18.09 o 
  -3  11  10      281.55      294.05     14.00 o 
  -2  11  10        0.68      -10.88     12.66 o 
  -1  11  10        0.24      -12.94     13.03 o 
   0  11  10      100.89       72.50     14.68 o 
  -9  12  10       52.63       29.42     17.27 o 
  -8  12  10      239.61      217.49     18.61 o 
  -7  12  10      528.91      577.53     28.07 o 
  -6  12  10      169.05      184.87     19.28 o 
  -5  12  10       18.07       12.71     12.36 o 
  -4  12  10      136.20      118.09     14.22 o 
  -3  12  10      288.74      279.18     22.00 o 
  -2  12  10      202.04      223.23     16.77 o 
  -1  12  10      116.41       92.05     15.17 o 
  -7  13  10      118.63       90.05     18.18 o 
  -6  13  10       94.61      109.35     18.81 o 
  -5  13  10       66.99       76.83     17.23 o 
  -4  13  10        2.09      -15.52     16.25 o 
  -3  13  10      104.01      125.13     20.46 o 
 -14   1  11       47.95        3.38     13.06 o 
 -13   1  11      389.73      433.38     18.14 o 
 -12   1  11      758.51      875.23     24.11 o 
 -11   1  11       39.88       56.74     12.78 o 
 -10   1  11      117.55      138.91     14.20 o 
  -9   1  11      901.47      896.16     30.58 o 
  -8   1  11       17.14        1.14     12.44 o 
  -7   1  11       59.40       74.44     20.41 o 
  -6   1  11     1066.34      889.70     41.30 o 
  -5   1  11        3.91       47.36     13.00 o 
  -4   1  11      478.34      518.98     23.93 o 
  -3   1  11        5.04       -2.96     11.96 o 
  -2   1  11      492.70      519.36     35.32 o 
  -1   1  11      769.14      765.28     32.44 o 
   0   1  11      252.18      224.86     17.16 o 
   1   1  11      140.26      157.14     23.02 o 
   2   1  11     1506.47     1601.29     42.91 o 
   3   1  11       11.10        0.80     14.40 o 
 -14   2  11      331.57      354.83     20.69 o 
 -13   2  11      544.64      591.40     21.82 o 
 -12   2  11        6.22       -4.66     12.83 o 
 -11   2  11       68.24       81.58     16.18 o 
 -10   2  11        9.40        9.66     12.42 o 
  -9   2  11      521.03      493.66     25.09 o 
  -8   2  11      418.07      388.58     20.95 o 
  -7   2  11      826.97      686.42     26.16 o 
  -6   2  11      248.34      251.37     17.93 o 
  -5   2  11     3411.03     3516.67     73.83 o 
  -4   2  11       35.86       47.42     13.94 o 
  -3   2  11      365.90      414.80     21.59 o 
  -2   2  11      112.93      134.12     21.87 o 
  -1   2  11        6.99       -2.90     12.57 o 
   0   2  11      169.51      148.67     15.60 o 
   1   2  11      169.67      199.22     17.27 o 
   2   2  11       51.35       41.33     16.34 o 
   3   2  11      317.14      342.93     22.80 o 
 -14   3  11      321.46      330.09     24.72 o 
 -13   3  11      229.98      254.35     30.67 o 
 -12   3  11      164.70      199.21     16.27 o 
 -11   3  11     1730.12     1669.65     36.92 o 
 -10   3  11      667.03      629.69     22.62 o 
  -9   3  11       26.20       30.85     12.16 o 
  -8   3  11      520.33      504.55     35.54 o 
  -7   3  11      217.56      204.82     50.19 o 
  -6   3  11       10.14       -0.58     12.68 o 
  -5   3  11       16.58       68.45     21.47 o 
  -4   3  11      588.90      517.29     24.24 o 
  -3   3  11      388.87      417.80     25.76 o 
  -2   3  11      176.37      140.80     15.36 o 
  -1   3  11       57.85       64.26     25.50 o 
   0   3  11      774.87      796.83     80.12 o 
   1   3  11      457.92      462.71     25.23 o 
   2   3  11        5.85       30.98     14.33 o 
   3   3  11      378.75      475.86     25.03 o 
 -14   4  11       34.94       24.55     20.53 o 
 -13   4  11      204.05      216.54     23.00 o 
 -12   4  11      114.09       94.18     19.62 o 
 -11   4  11        4.04       -1.37     13.18 o 
 -10   4  11     1681.68     1637.00     36.08 o 
  -9   4  11       87.08       73.81     12.65 o 
  -8   4  11      323.31      274.13     15.33 o 
  -7   4  11        5.96        8.06     12.84 o 
  -6   4  11        5.02        2.75     12.25 o 
  -5   4  11       77.52       92.22     14.25 o 
  -4   4  11      581.47      590.60     24.63 o 
  -3   4  11       53.87       52.30     14.99 o 
  -2   4  11      964.13      922.10     29.22 o 
  -1   4  11       63.81       32.82     14.43 o 
   0   4  11      282.67      293.18     19.33 o 
   1   4  11      202.61      200.71     18.43 o 
   2   4  11       14.47       16.35     14.99 o 
   3   4  11      162.89      168.83     19.09 o 
 -13   5  11       26.78       20.64     16.85 o 
 -12   5  11       16.79       11.45     24.74 o 
 -11   5  11      171.53      202.17     19.48 o 
 -10   5  11      280.60      369.10     17.40 o 
  -9   5  11        4.99       -1.65     10.09 o 
  -8   5  11        8.36        7.43     10.39 o 
  -7   5  11       98.30       95.60     13.69 o 
  -6   5  11       13.22       27.67     14.52 o 
  -5   5  11        6.48        5.03     13.77 o 
  -4   5  11        1.45       14.20     14.34 o 
  -3   5  11      116.44      111.42     15.00 o 
  -2   5  11        9.88       15.50     13.57 o 
  -1   5  11       98.51      123.37     20.85 o 
   0   5  11      517.42      521.29     25.68 o 
   1   5  11       13.26       10.03     17.66 o 
   2   5  11        8.54       -6.37     12.90 o 
 -13   6  11        2.36      -11.84     33.11 o 
 -12   6  11      337.99      346.87     23.75 o 
 -11   6  11       54.21       55.35     17.80 o 
 -10   6  11     1045.79     1099.49     36.34 o 
  -9   6  11       42.19       61.75     11.83 o 
  -8   6  11       53.19       26.92     11.37 o 
  -7   6  11     1127.63     1246.70     40.08 o 
  -6   6  11       91.73      121.40     10.75 o 
  -5   6  11      443.50      487.72     17.11 o 
  -4   6  11      677.62      758.98     23.03 o 
  -3   6  11      766.56      760.60     28.90 o 
  -2   6  11      402.06      401.89     18.40 o 
  -1   6  11      178.54      219.80     18.86 o 
   0   6  11       39.97       41.47     11.88 o 
   1   6  11      309.94      319.30     17.41 o 
   2   6  11        4.96       13.69     13.94 o 
 -12   7  11      370.93      446.38     26.48 o 
 -11   7  11      609.39      661.83     30.76 o 
 -10   7  11      397.81      478.04     36.21 o 
  -9   7  11      113.14      130.78     17.35 o 
  -8   7  11      974.60      973.28     32.27 o 
  -7   7  11       54.75       79.36     12.58 o 
  -6   7  11      395.22      380.82     15.44 o 
  -5   7  11        8.73        2.47     10.09 o 
  -4   7  11      123.72      114.42     10.86 o 
  -3   7  11      388.70      375.84     16.89 o 
  -2   7  11      647.61      642.26     21.96 o 
  -1   7  11        5.41        1.41     11.69 o 
   0   7  11      179.87      177.80     15.04 o 
   1   7  11      382.13      414.21     18.95 o 
   2   7  11       91.20      133.25     22.84 o 
 -12   8  11      309.12      354.66     24.05 o 
 -11   8  11      104.01      141.02     30.10 o 
 -10   8  11        1.23       21.25     23.02 o 
  -9   8  11       10.12      -10.45     28.02 o 
  -8   8  11      286.00      279.30     19.96 o 
  -7   8  11      358.47      388.48     52.05 o 
  -6   8  11        8.87       13.65      9.78 o 
  -5   8  11      554.33      541.79     18.00 o 
  -4   8  11       76.07       57.78     10.99 o 
  -3   8  11        4.08      -12.54      9.87 o 
  -2   8  11      203.83      203.05     15.22 o 
  -1   8  11      229.27      198.62     17.29 o 
   0   8  11        6.92        4.43     13.96 o 
   1   8  11      302.75      319.15     40.06 o 
 -11   9  11       14.84        9.03     26.47 o 
 -10   9  11       63.10       81.39     17.46 o 
  -9   9  11       15.33       28.48     15.21 o 
  -8   9  11      769.37      826.81     30.31 o 
  -7   9  11       14.53       12.31     15.72 o 
  -6   9  11      549.64      527.14     20.93 o 
  -5   9  11        6.30       28.66     11.15 o 
  -4   9  11      265.39      232.99     13.58 o 
  -3   9  11       76.89       71.56     11.68 o 
  -2   9  11       66.17       82.53     12.41 o 
  -1   9  11       75.84       57.98     18.12 o 
   0   9  11      203.38      218.66     20.85 o 
 -10  10  11       12.49       15.22     16.05 o 
  -9  10  11       35.78       32.03     20.94 o 
  -8  10  11      151.77      170.28     19.73 o 
  -7  10  11       63.49       52.65     16.44 o 
  -6  10  11        4.20       24.40     12.63 o 
  -5  10  11      322.70      350.28     17.71 o 
  -4  10  11       18.85       42.02     15.67 o 
  -3  10  11      303.44      346.69     15.30 o 
  -2  10  11       83.99       98.74     14.94 o 
  -1  10  11        1.45       -9.54     14.54 o 
  -9  11  11      406.14      459.56     25.33 o 
  -8  11  11       66.44       35.32     17.58 o 
  -7  11  11        6.09        8.03     16.11 o 
  -6  11  11      352.46      324.87     20.72 o 
  -5  11  11      100.98      112.51     15.30 o 
  -4  11  11      445.81      468.12     21.15 o 
  -3  11  11       93.95       55.99     14.86 o 
  -2  11  11      127.78      145.34     20.86 o 
  -6  12  11       18.03       24.91     18.77 o 
  -5  12  11       79.73       72.75     15.02 o 
 -13   0  12       15.22       45.88     19.97 o 
 -12   0  12      447.63      459.89     35.50 o 
 -11   0  12      432.97      475.12     37.80 o 
 -10   0  12      142.03      138.28     26.47 o 
  -9   0  12      174.07      135.89     26.29 o 
  -8   0  12      247.55      254.78     28.59 o 
  -7   0  12     1145.98     1248.21     53.29 o 
  -6   0  12     2443.66     2272.28     76.49 o 
  -5   0  12      266.99      237.25     24.88 o 
  -4   0  12      595.55      643.41     36.30 o 
  -3   0  12      517.25      531.24     36.38 o 
  -2   0  12        2.35       14.16     18.32 o 
  -1   0  12      296.01      404.56     31.16 o 
   0   0  12     1077.97     1167.48     51.88 o 
   1   0  12      176.95      115.17     23.46 o 
   2   0  12       93.48       38.07     25.58 o 
 -13   1  12      163.50      143.83     17.40 o 
 -12   1  12        4.53       -6.30     17.77 o 
 -11   1  12      195.37      190.68     18.80 o 
 -10   1  12      144.56      165.25     21.02 o 
  -9   1  12       72.76       60.09     20.85 o 
  -8   1  12      560.31      593.80     27.64 o 
  -7   1  12      332.83      390.89     21.43 o 
  -6   1  12       76.14       95.97     16.18 o 
  -5   1  12        4.00      -10.68     14.71 o 
  -4   1  12      255.90      230.55     18.64 o 
  -3   1  12       18.70       33.01     15.35 o 
  -2   1  12        6.90       -0.60     13.39 o 
  -1   1  12        1.58      -19.84     13.23 o 
   0   1  12       89.95       78.07     15.56 o 
   1   1  12      159.93      150.07     18.32 o 
 -13   2  12       47.23       28.88     15.70 o 
 -12   2  12       21.35       15.77     14.69 o 
 -11   2  12       72.36       73.91     14.99 o 
 -10   2  12      221.41      223.45     19.23 o 
  -9   2  12       10.02        7.91     15.95 o 
  -8   2  12      890.42      738.09     29.01 o 
  -7   2  12       83.71      118.57     16.27 o 
  -6   2  12      225.34      175.20     18.17 o 
  -5   2  12      213.60      199.57     23.42 o 
  -4   2  12       21.90       70.15     25.36 o 
  -3   2  12       97.06       75.65     16.39 o 
  -2   2  12      531.95      447.44     23.22 o 
  -1   2  12       17.28       20.74     13.98 o 
   0   2  12      196.07      162.63     18.06 o 
   1   2  12      188.52      210.64     20.19 o 
 -13   3  12      168.86      187.57     23.27 o 
 -12   3  12      149.04      163.31     16.17 o 
 -11   3  12      407.46      387.25     24.36 o 
 -10   3  12      186.10      201.95     15.93 o 
  -9   3  12        7.54       -6.83     14.42 o 
  -8   3  12      299.53      335.67     23.46 o 
  -7   3  12      228.38      238.51     18.80 o 
  -6   3  12        1.64       -3.16     13.84 o 
  -5   3  12        6.42       49.46     15.00 o 
  -4   3  12     1110.80     1012.46     31.94 o 
  -3   3  12        5.70       -0.22     15.07 o 
  -2   3  12       67.86       53.51     23.15 o 
  -1   3  12       21.69       47.13     16.45 o 
   0   3  12       94.20       97.76     16.93 o 
   1   3  12      117.77      104.43     17.26 o 
 -13   4  12      226.66      202.38     22.18 o 
 -12   4  12      188.22      231.42     23.11 o 
 -11   4  12      159.81      176.61     23.14 o 
 -10   4  12      217.98      265.16     17.33 o 
  -9   4  12       35.20       11.71     16.73 o 
  -8   4  12      517.31      456.83     23.68 o 
  -7   4  12       81.18       62.71     15.90 o 
  -6   4  12      313.92      297.11     20.35 o 
  -5   4  12      705.47      711.84     28.31 o 
  -4   4  12      290.50      258.77     39.04 o 
  -3   4  12      121.91      150.44     20.67 o 
  -2   4  12      558.95      541.55     24.96 o 
  -1   4  12      144.18      185.51     22.80 o 
   0   4  12       21.55       37.69     14.97 o 
   1   4  12      102.39      119.38     17.93 o 
 -12   5  12      848.31      953.98     37.26 o 
 -11   5  12        1.87        8.17     17.57 o 
 -10   5  12        4.27        2.89     13.52 o 
  -9   5  12      972.03     1090.37     41.47 o 
  -8   5  12      435.86      466.96     25.10 o 
  -7   5  12       29.04       49.70     15.64 o 
  -6   5  12      933.76      969.50     31.75 o 
  -5   5  12      124.78      110.11     15.76 o 
  -4   5  12     1064.28     1025.48     53.29 o 
  -3   5  12      189.44      215.59     18.93 o 
  -2   5  12      147.83      114.00     16.80 o 
  -1   5  12      302.06      301.98     32.05 o 
   0   5  12       11.57       13.40     14.80 o 
   1   5  12        2.12        5.92     14.79 o 
 -12   6  12       32.84       49.41     18.86 o 
 -11   6  12       84.44       62.89     18.24 o 
 -10   6  12       12.76        6.82     22.04 o 
  -9   6  12       46.52       65.41     13.08 o 
  -8   6  12       29.06       17.77     11.95 o 
  -7   6  12       27.10       10.63     11.95 o 
  -6   6  12       40.11       44.04     12.57 o 
  -5   6  12        2.42       -9.87     12.11 o 
  -4   6  12        1.37       -8.63     11.88 o 
  -3   6  12        6.34       17.71     11.95 o 
  -2   6  12      111.95       85.03     14.28 o 
  -1   6  12      156.68      148.01     16.09 o 
   0   6  12       26.11       36.47     14.89 o 
 -11   7  12       11.72       20.63     24.26 o 
 -10   7  12       24.85      -14.87     21.07 o 
  -9   7  12      455.50      487.10     26.72 o 
  -8   7  12        3.17       16.94     12.72 o 
  -7   7  12       33.92       15.55     13.14 o 
  -6   7  12      581.61      598.06     24.26 o 
  -5   7  12      148.03      148.16     13.97 o 
  -4   7  12      169.07      161.23     19.81 o 
  -3   7  12        8.94       11.54     13.27 o 
  -2   7  12       86.38       55.88     14.92 o 
  -1   7  12      223.61      216.13     16.31 o 
 -11   8  12        7.25       31.60     24.88 o 
 -10   8  12      104.98      137.48     29.74 o 
  -9   8  12       36.60       45.69     17.45 o 
  -8   8  12      228.78      200.48     26.25 o 
  -7   8  12       11.23       41.96     13.59 o 
  -6   8  12       11.39        6.01     11.34 o 
  -5   8  12      244.49      303.88     15.05 o 
  -4   8  12      194.57      193.05     14.46 o 
  -3   8  12       11.30       16.56     12.94 o 
  -2   8  12      363.73      392.52     19.70 o 
  -1   8  12      126.80      146.94     16.27 o 
  -9   9  12        3.42      -18.26     15.74 o 
  -8   9  12      348.85      397.03     22.91 o 
  -7   9  12      521.83      541.49     30.23 o 
  -6   9  12        4.15        5.21     13.31 o 
  -5   9  12       63.28       88.21     12.59 o 
  -4   9  12       34.92       43.14     12.39 o 
  -3   9  12       10.81        0.21     17.12 o 
  -2   9  12      120.87      100.33     15.63 o 
  -8  10  12      114.82      128.16     19.01 o 
  -7  10  12      203.25      242.68     21.04 o 
  -6  10  12      425.37      412.69     19.98 o 
  -5  10  12       96.31      113.98     18.10 o 
  -4  10  12        2.38        3.52     12.58 o 
 -12   1  13       80.87       62.13     19.37 o 
 -11   1  13        1.20       24.42     17.14 o 
 -10   1  13        0.28       20.93     18.11 o 
  -9   1  13      372.76      456.37     25.38 o 
  -8   1  13      469.26      490.68     50.33 o 
  -7   1  13      292.34      238.26     25.72 o 
  -6   1  13      501.68      521.17     25.81 o 
  -5   1  13      548.82      581.00     51.61 o 
  -4   1  13       33.44        8.81     15.50 o 
  -3   1  13      109.03      137.47     18.07 o 
  -2   1  13      393.89      375.06     22.51 o 
  -1   1  13       92.51       49.90     16.08 o 
 -12   2  13      385.57      412.09     24.48 o 
 -11   2  13      112.39      147.65     19.49 o 
 -10   2  13      686.62      676.45     30.51 o 
  -9   2  13      170.04      160.15     19.33 o 
  -8   2  13       33.57        6.55     16.04 o 
  -7   2  13        3.86       -6.78     17.09 o 
  -6   2  13      329.84      294.92     22.07 o 
  -5   2  13      121.82      107.32     17.61 o 
  -4   2  13      197.25      198.44     25.32 o 
  -3   2  13       36.76       28.79     34.75 o 
  -2   2  13      425.52      452.40     55.02 o 
  -1   2  13      146.86      172.12     19.35 o 
 -12   3  13      131.35      145.87     16.98 o 
 -11   3  13       15.64       46.65     30.50 o 
 -10   3  13      399.70      416.42     24.01 o 
  -9   3  13       18.45       10.87     16.06 o 
  -8   3  13      309.02      275.64     33.55 o 
  -7   3  13      542.38      544.96     27.45 o 
  -6   3  13       37.75       27.13     16.47 o 
  -5   3  13        1.46       20.99     17.39 o 
  -4   3  13      505.45      504.09     25.79 o 
  -3   3  13       77.57       83.91     18.61 o 
  -2   3  13      170.86      131.74     17.80 o 
  -1   3  13       87.96       82.93     17.95 o 
 -11   4  13      267.18      261.80     30.23 o 
 -10   4  13        4.55       -4.02     17.32 o 
  -9   4  13       68.56       80.05     20.18 o 
  -8   4  13       51.78       55.78     25.45 o 
  -7   4  13       19.90       10.37     16.36 o 
  -6   4  13      211.66      175.64     19.39 o 
  -5   4  13      243.26      244.77     21.64 o 
  -4   4  13      109.05      111.97     17.27 o 
  -3   4  13      436.11      441.69     24.01 o 
  -2   4  13        2.30        7.65     15.46 o 
  -1   4  13        7.11       -1.03     15.65 o 
 -11   5  13       24.87       16.82     27.35 o 
 -10   5  13       49.71       74.28     18.73 o 
  -9   5  13       32.00       30.38     16.59 o 
  -8   5  13      171.59      184.04     20.15 o 
  -7   5  13      211.09      255.17     22.49 o 
  -6   5  13       46.30       54.27     17.50 o 
  -5   5  13        0.93       23.03     27.49 o 
  -4   5  13       44.44       28.70     32.67 o 
  -3   5  13        8.63       27.54     17.12 o 
  -2   5  13        2.15        5.21     18.06 o 
 -10   6  13       41.50      116.68     29.74 o 
  -9   6  13        3.38       23.79     17.06 o 
  -8   6  13      534.19      605.60     30.17 o 
  -7   6  13        1.27      -21.23     21.91 o 
  -6   6  13       54.17       47.46     13.98 o 
  -5   6  13       65.54       58.62     14.44 o 
  -4   6  13       12.23       -8.57     13.30 o 
  -3   6  13      860.58      898.28     28.21 o 
  -9   7  13      196.35      209.54     32.58 o 
  -8   7  13       58.16      103.27     18.96 o 
  -7   7  13      118.72      145.85     20.10 o 
  -6   7  13       74.33       79.14     15.41 o 
  -5   7  13       49.99       72.66     13.69 o 
  -4   7  13      145.85      151.55     16.76 o 
  -8   8  13      140.48      155.13     19.88 o 
  -7   8  13        0.46        0.67     32.23 o 
  -6   8  13      107.91      118.12     15.42 o 
  -5   8  13       72.91      101.67     15.57 o 
 -10   0  14      429.14      423.06     38.24 o 
  -9   0  14        2.41       16.82     26.56 o 
  -8   0  14      329.31      435.46     37.27 o 
  -7   0  14      565.77      657.48     45.94 o 
  -6   0  14       72.90       60.20     24.61 o 
  -5   0  14       18.82       65.16     23.99 o 
  -4   0  14      113.00      104.19     25.85 o 
 -10   1  14        1.05        0.71     19.47 o 
  -9   1  14        0.21       -0.74     23.11 o 
  -8   1  14       13.51       -5.22     22.09 o 
  -7   1  14       49.88       83.56     19.04 o 
  -6   1  14      238.32      246.38     22.04 o 
  -5   1  14       24.09       42.17     17.96 o 
  -4   1  14      288.61      301.63     21.72 o 
 -10   2  14       75.03       58.45     19.02 o 
  -9   2  14      166.01      166.78     22.09 o 
  -8   2  14        3.14        8.94     16.81 o 
  -7   2  14       36.69       29.82     16.77 o 
  -6   2  14      233.48      213.72     20.60 o 
  -5   2  14       10.43       19.30     17.58 o 
  -4   2  14      144.49      192.34     20.79 o 
 -10   3  14       26.93       17.90     19.69 o 
  -9   3  14        5.14       26.97     18.39 o 
  -8   3  14       24.20       15.87     21.29 o 
  -7   3  14       38.49       33.59     19.70 o 
  -6   3  14      213.47      204.47     21.29 o 
  -5   3  14        8.46      -18.66     17.26 o 
  -4   3  14      273.75      303.95     23.98 o 
  -9   4  14      438.13      498.80     27.91 o 
  -8   4  14      103.46      110.70     20.24 o 
  -7   4  14       94.22      115.51     20.21 o 
  -6   4  14      169.96      161.95     21.06 o 
  -5   4  14       10.73       12.46     19.61 o 
  -7   5  14        0.59       12.46     19.33 o 
                                                 
